# Supplementary material for: Ornithine decarboxylase as a therapeutic target for endometrial cancer
Source: PLoS One. 2017 Dec 14;12(12):e0189044. doi: 10.1371/journal.pone.0189044 (PMC5730160; doi:10.1371/journal.pone.0189044)
Supplement: S1 Table — (XLSX) [file pone.0189044.s004.xlsx]

## Sheet: LCM136
Row Number	Sample	OS months	Death Status	RFI months	RFI Status	ODC1 Signal (200790_at)	Histology	Stage	Grade	Race	status at last followup	Recurred
1	M7204	0	0	0	0	9757	Endometrioid	IB	2	c	NED
2	M7264	0	0	0	0	21356	Endometrioid	IB	3	c	NED
3	M7059	0	0	0	0	6555	Endometrioid	IC	1	c	no follow up
4	M7044	0	1	0	0	10609	Serous	IVB	3	aa	DWD
5	M8051	1	0	1	0	11157	Endometrioid	IA	2	c	NED
6	M8153	1	0	1	0	7147	Endometrioid	IA	2	aa	NED
7	M7039	1	0	1	0	8267	Endometrioid with Sq diff	IB	2	c	NED
8	M8075	1	0	1	0	6896	Endometrioid	IB	1	c	NED
9	M8111	1	0	1	0	3720	Endometrioid	IB	1	c	AWD
10	M8214	1	0	1	0	1795	Endometrioid with Sq diff	IB	2	aa	NED
11	M6002	1	0	1	0	12156	Endometrioid	IIB	3	aa	NED
12	M6218	1	0	1	0	7232	Endometrioid	IIIC	3	aa	NED
13	M7014	1	0	1	0	19465	Mixed Serous & MMMT	IVB	3	aa	NED
14	M7224	2	0	2	0	3064	Endometrioid	IA	2	aa	NED
15	M8102	2	0	2	0	14769	Endometrioid	IA	2	aa	NED
16	M7024	2	0	2	0	9457	Endometrioid	IB	2	c	NED
17	M8162	2	0	2	0	4880	Endometrioid	IB	1	c	NED
18	M7214	2	0	2	0	5666	Endometrioid	IC	2	c	NED
19	M7284	3	0	3	0	19548	Adenocarcinoma w/ neuroendocrine features	IC	3	c	NED
20	M8099	5	0	5	0	682	Endometrioid	IA	1	c	NED
21	M8054	5	0	5	0	2709	Endometrioid	IB	1	c	NED
22	M7174	5	0	5	0	6806	Endometrioid	IC	2	aa	NED
23	M7279	6	0	6	0	6952	Endometrioid w/ Sq diff	IA	1	c	NED
24	M8212	6	0	6	0	16875	Endometrioid w/ Sq diff	IIIA	1	c	NED
25	M8021	6	0	6	0	7447	Endometrioid	IB	2	c	NED
26	M7019	6	1	6	1	7363	Endometrioid w/ Sq diff	IIIC	3	c	DOD
27	M8183	6	0	6	0	7681	Serous	IVB	3	c	AWD
28	M8072	7	0	7	0	4723	Serous	IVB	3	aa	AWD
29	M8201	8	0	8	0	13307	Endometrioid	IC	2	c	NED
30	M6207	9	0	9	0	11096	Endometrioid with Sq diff	IIIC	3	aa	NED
31	M8018	10	0	10	0	14916	Endometrioid w/ Sq diff	IB	3	c	NED
32	M8156	10	0	10	0	7655	Endometrioid w/ Villoglandular arch	IC	2	American Indian	NED
33	M8096	11	0	11	0	5325	Endometrioid	IB	1	c	NED
34	M8000	12	0	12	0	2218	Endometrioid w/ Sq diff	IB	2	c	NED
35	M8060	12	0	12	0	2105	Endometrioid	IB	1	c	NED
36	M8042	12	0	12	0	1836	Endometrioid	IC	2	c	NED
37	M8210	12	0	12	0	6686	Endometrioid	IIIA	2	not avaialable	NED
38	M7164	13	0	13	0	2175	Endometrioid	IB	2	not avaialable	NED
39	M8194	13	0	13	0	6043	Endometrioid	IC	1	c	NED
40	M8006	14	0	14	0	2320	Mixed Endo & CC	IC	3	c	NED
41	M7169	15	0	15	0	8690	Endometrioid	IA	3	c	NED
42	M8213	15	0	15	0	9427	Endometrioid	IB	1	c	NED
43	M7209	18	0	18	0	2821	Endometrioid	IA	2	c	NED
44	M7314	18	0	18	0	1477	Clear Cell	IB	3	c	NED
45	M7244	23	0	23	0	14515	Endometrioid w/ Sq diff	IA	2	c	NED
46	M8168	23	0	23	0	10923	Endometrioid	IB	2	c	NED
47	M8204	23	0	23	0	7653	Endometrioid	IB	1	c	NED
48	M8222	23	0	23	0	12551	Endometrioid	IB	3	c	NED
49	M7149	24	0	24	0	30551	Serous	IB	3	aa	NED
50	M8105	24	0	24	0	2091	Endometrioid	IB	2	c	NED
51	M8216	24	1	24	1	11573	Endometrioid	IB	1	c	DOD
52	M8225	24	1	24	1	10509	Endometrioid	IB	1	aa	DOD
53	M8117	26	0	26	0	5218	Endometrioid	IB	3	c	NED
54	M8126	27	0	27	0	13307	Endometrioid	IA	1	aa	NED
55	M8207	28	0	28	0	10820	Endometrioid w/ Sq diff	IIIA	1	c	NED
56	M8030	29	0	12	1	21294	Endometrioid with mucinous components	IVB	1	c	AWD	yes
57	M8084	30	0	30	0	2957	Endometrioid	IC	1	c	NED
58	M8198	31	0	18	1	1887	Endometrioid w/ Mucinous diff	IB	2	c	AWD	yes
59	M8081	31	0	14	1	29617	Endometrioid	IVB	3	c	AWD	yes
60	M8090	35	0	18	1	2166	Endometrioid w/ Mucinous component	IB	1	c	NED	yes
61	M8066	36	0	36	0	5782	Endometrioid	IB	2	c	NED
62	M8150	36	0	36	0	6161	Endometrioid	IC	2	c	NED
63	M6213	37	0	37	0	12240	Endometrioid	IB	2	c	NED
64	M7154	37	0	37	0	2087	Endometrioid	IB	1	c	NED
65	M8036	38	0	38	0	9733	Endometrioid	IA	2	aa	NED
66	M6192	38	0	38	1	6833	Endometrioid	IC	2	c	NED	yes
67	M8195	38	0	38	0	6135	Endometrioid	IC	2	aa	NED
68	M8180	41	0	41	0	9766	Endometrioid	IB	1	Asian-American	NED
69	M8147	42	1	42	1	10429	Endometrioid	IC	3	c	DOD
70	M8192	42	0	42	0	6336	Endometrioid	IIIA	2	c	NED
71	M8189	43	0	42	1	9289	Endometrioid	IA	2	c	AWD	yes
72	M8186	43	0	43	0	21519	Endometrioid	IB	3	aa	NED
73	M7069	44	1	26	1	10744	Serous	IVB	3	c	DOD	yes
74	M8185	47	0	47	0	1971	Endometrioid w/ Sq diff	IB	1	c	NED
75	M8159	48	1	48	0	17773	Endometrioid	IA	3	c	DID
76	M8177	48	0	33	1	14831	Endometrioid w/ Sq diff	IC	2	c	NED	yes
77	M7299	49	0	49	0	6266	Endometrioid	IB	2	aa	NED
78	M8012	49	0	49	0	8325	Endometrioid	IB	3	c	NED
79	M8138	49	0	49	0	4686	Endometrioid	IB	2	c	NED
80	M8171	50	0	50	0	4940	Endometrioid	IA	1	c	NED
81	M8009	50	0	50	0	6585	Serous	IB	3	c	NED
82	M7054	51	0	51	0	19434	Endometrioid	IB	1	c	NED
83	M7259	52	1	40	1	9279	Endometrioid w/ pseudosarcomatous change	IB	2	c	DOD	yes
84	M8165	52	0	52	0	10905	Endometrioid	IB	2	c	NED
85	M8120	52	0	52	0	16187	Endometrioid w/ Villoglandular arch	IC	2	c	NED
86	M8063	52	0	52	0	7531	Endometrioid	IVB	2	c	NED
87	M8114	53	0	53	0	7536	Endometrioid	IA	2	c	NED
88	M6000	53	0	53	0	12220	Endometrioid	IB	3	c	NED
89	M7124	53	0	53	0	8117	Endometrioid	IC	2	aa	NED
90	M8129	53	1	53	0	12695	Endometrioid w/ Sq diff	IC	1	c	DID
91	M8144	54	0	54	0	10194	Endometrioid	IB	2	c	NED
92	M8033	54	0	54	0	9734	Endometrioid w/ Sq diff	IC	3	c	NED
93	M8078	54	0	54	0	8868	Endometrioid w/ focal villoglandular pattern	IC vs III A	1	c	NED
94	M8164	55	0	55	0	6595	Endometrioid	IVB Confirm)	2	aa	NED
95	M8143	56	0	46	1	11066	Endometrioid	IC	2	c	AWD	yes
96	M7254	56	0	13	1	12559	Serous	IIIC	2	c	AWD	yes
97	M7294	57	0	57	0	4935	Endometrioid	IB	1	c	NED
98	M8211	57	0	57	0	3416	Endometrioid	IB	1	aa	NED
99	M8039	57	0	48	1	2288	Endometrioid w/ Sq diff	IC	3	c	AWD	yes
100	M7134	58	0	58	0	11621	Endometrioid	IA	3	c	NED
101	M8141	58	0	58	0	9869	Endometrioid	IA	1	c	NED
102	M7129	60	0	60	0	7924	Endometrioid	IA	3	c	NED
103	M7049	60	0	60	0	7301	Endometrioid	IB	2	c	NED
104	M8136	60	0	60	0	8536	Endometrioid	IB	2	c	NED
105	M8135	61	0	61	0	24742	Endometrioid	IC	3	c	NED
106	M8093	62	0	62	0	3223	Endometrioid	IB	1	c	NED
107	M8087	62	0	62	0	8570	Endometrioid	IIIA	2	c	NED
108	M8132	64	0	64	0	3605	Endometrioid	IA	1	c	NED
109	M7304	65	0	65	0	3058	Serous	IB	3	aa	NED
110	M8123	66	0	66	0	1212	Endometrioid	IC	2	aa	NED
111	M8108	66	0	66	0	3111	Endometrioid	IIA	1	h	NED
112	M6220	71	0	50	1	5618	Endometrioid	IC	2	c	NED	yes
113	M7199	72	0	71	1	7121	Endometrioid w/ Sq diff	IB	1	c	AWD	yes
114	M7144	72	1	27	1	15226	Serous	IVB	3	c	DOD	yes
115	M7114	73	0	73	0	12274	Endometrioid	IC	3	c	NED
116	M7274	75	1	39	1	17865	Serous	IIIC	3	aa	DOD	yes
117	M8027	83	0	1	1	2729	Clear Cell	IA	3	c	NED	yes
118	M7309	86	0	86	0	2697	Endometrioid	IA	1	aa	NED
119	M8069	86	0	86	0	3794	Endometrioid	IB	2	c	NED
120	M8045	87	0	87	0	8420	Endometrioid w/ mucinous adenoca	IB	1	c	NED
121	M6204	89	0	89	0	4439	Endometrioid	IB	3	c	AWD
122	M7234	90	0	90	0	4316	Endometrioid w/ Sq diff	IC	3	c	NED
123	M7079	91	1	91	0	8248	Endometrioid w/ Sq diff	IC	2	c	DID
124	M7289	99	0	99	0	5061	Endometrioid w/ Sq diff	IA	2	c	NED
125	M7269	100	0	100	0	25867	Endometrioid w/ secretory features	IA	2	aa	NED
126	M7189	101	0	101	0	6321	Endometrioid w/ Sq diff	IB	1	c	NED
127	M7249	103	0	103	0	10585	Endometrioid	IB	3	c	NED
128	M7104	108	0	108	0	7285	Endometrioid w/ Sq diff	IIIA	2	c	NED
129	M7084	119	0	119	0	12628	Endometrioid w/ Sq diff	IA	1	c	NED
130	M7109	123	0	123	0	7376	Endometrioid	IA	1	c	NED
131	M7094	124	0	124	0	1959	Endometrioid w/ Sq diff	IC	2	c	NED
132	M8190	144	0	144	0	12496	Endometrioid w/ Sq diff	IIIC	3	c	NED
133	M7029	149	1	149	0	4717	Endometrioid	IB	1	c	DID
134	M7034	168	0	50	1	9450	Endometrioid	IB	2	c	NED	yes
135	M8157	191	0	191	0	6990	Undifferentiated/ possible MMT	IC	3	c	NED
136	M8218	192	0	192	0	4693	Endometrioid	IB	1	c	NED

## Sheet: Taq60
Row Number	Specimen ID	OS Days	Death Status	RFI Days	RFI Status	ODC1/ PPIA ratio	Histology	Stage	Grade	Vital Status	Type Of First Recurrence	Date of surgery	Date of Recurrence	Last Date of contact
1	GYN0033	1583	0	1583	0	0.229516	endometrioid	IA	1	Alive	No Recurrence	2010-09-07		2015-01-07
2	GYN0302	1477	0	1477	0	0.268563	Endometrioid	IB	1	Alive	No Recurrence	2011-09-20		2015-10-06
3	GYN0113	1730	0	1730	0	0.0780207	endometrioid	II	1	Alive	No Recurrence	2010-12-16		2015-09-11
4	GYN0291	615	0	615	0	0.23272	Endometrioid	IIIA	1	Alive	No Recurrence	2011-09-02		2013-05-09
5	GYN0068	1306	0	1306	0	0.0490365	endometrioid	IIIC1	1	Alive	No Recurrence	2010-10-18		2014-05-16
6	GYN0217	1540	0	1540	0	0.177595	Endometrioid	IIIC1	1	Alive	No Recurrence	2011-06-14		2015-09-01
7	GYN0051	1790	0	1790	0	0.163421	endometrioid	IIIC1	1	Alive	Never Disease-Free	2010-09-29		2015-08-24
8	GYN0082	1615	0	1615	0	0.236514	endometrioid	IA	2	Alive	No Recurrence	2010-11-10		2015-04-13
9	GYN0132	1652	0	1652	0	0.260616	endometrioid	IA	2	Alive	No Recurrence	2011-01-19		2015-07-29
10	GYN0231	1547	0	1547	0	0.106088	Endometrioid	IA	2	Alive	No Recurrence	2011-06-23		2015-09-17
11	GYN0285	26	0	26	0	0.0751891	Endometrioid	IA	2	Alive	No Recurrence	2011-08-24		2011-09-19
12	GYN0305	753	0	753	0	0.149685	Endometrioid	IA	2	Alive	No Recurrence	2011-09-22		2013-10-14
13	GYN0049	1773	0	1773	0	0.124712	endometrioid	II	2	Alive	No Recurrence	2010-09-28		2015-08-06
14	GYN0092	1723	0	1723	0	0.168016	endometrioid	II	2	Alive	No Recurrence	2010-12-01		2015-08-20
15	GYN0261	1466	0	1466	0	0.0865693	Endometrioid	IIIC1	2	Alive	No Recurrence	2011-07-27		2015-08-01
16	GYN0101	1774	0	1774	0	0.137738	endometrioid	IIIC1	2	Alive	Never Disease-Free	2010-12-07		2015-10-16
17	GYN0286	784	0	784	0	0.109071	Endometrioid	IV	2	Alive	No Recurrence	2011-08-24		2013-10-16
18	GYN0338	678	0	678	0	0.133972	endometrioid	IA	3	Alive	No Recurrence	2011-11-15		2013-09-23
19	GYN0042	1819	0	1819	0	0.142925	serous/endometrioid	IIIC2	3	Alive	No Recurrence	2010-09-17		2015-09-10
20	SR-15-371	127	0	127	0	0.166855	Endometrioid	IIIC2	3	Alive	Never Disease-Free	2015-05-28		2015-10-02
21	SR-15-583	9	0	9	0	0.322343	Serous	IIIC2	3	Alive	Never Disease-Free	2015-08-20		2015-08-29
22	SR-15-402T5	3	0	3	0	0.154606	Serous	IVB	3	Alive	Never Disease-Free	2015-06-08		2015-06-11
23	GYN0062	910	1	743	1	0.132127	endometrioid	IA	2	Dead	Regional Recurrence	2010-10-12	2012-10-24	2013-04-09
24	GYN0003	261	1	253	1	0.276114	carcinosarcoma	IB	3	Dead	Distant Recurrence	2010-07-21	2011-03-31	2011-04-08
25	GYN0314	1467	0	1303	1	0.329116	endometrioid(90)/undifferentiated(10)	II	3	Alive	Distant Recurrence	2011-10-03	04/28/2015	2015-10-09
26	GYN0100	141	1	43	1	0.240927	serous/clear cell	IIIC1	3	Dead	Never Disease-Free	2010-12-07	2011-01-19	2011-04-27
27	GYN0244	1141	1	825	1	0.150726	Endometrioid	IIIC2	3	Dead	Distant recurrence invasive tumor,lung	2011-07-06	10/08/2013	2014-08-20
28	GYN0057	1099	1	700	1	0.131215	serous	IIIC2	3	Dead	Never Disease-Free	2010-10-06	2012-09-05	2013-10-09
29	GYN0289	713	1	294	1	0.195242	serous (50)/endometrioid (50)	IV	3	Dead	Never Disease-Free	2011-08-25	2012-06-14	2013-08-07
30	GYN0220	330	1	320	1	0.872564	carcinosarcoma	IVB	3	Dead	Distant recurrence invasive tumor,bone	2011-06-15	2012-04-30	2012-05-10
31	GYN0050	1821	0	1821	0	0.126452	endometrioid	IA	1	Alive	No Recurrence	2010-09-29		2015-09-24
32	GYN0054	1703	0	1703	0	0.165702	endometrioid	IA	1	Alive	No Recurrence	2010-10-04		2015-06-03
33	GYN0071	1791	0	1791	0	0.188591	endometrioid	IA	1	Alive	No Recurrence	2010-10-20		2015-09-15
34	GYN0098	1463	0	1463	0	0.0654559	endometrioid	IA	1	Alive	No Recurrence	2010-12-03		2014-12-05
35	GYN0119	1730	0	1730	0	0.0834275	endometrioid	IA	1	Alive	No Recurrence	2011-01-04		2015-09-30
36	GYN0127	1525	0	1525	0	0.2477	endometrioid	IA	1	Alive	No Recurrence	2011-01-12		2015-03-17
37	GYN0131	1693	0	1693	0	0.0744974	endometrioid	IA	1	Alive	No Recurrence	2011-01-19		2015-09-08
38	GYN0148	1668	0	1668	0	0.109071	Endometrioid	IA	1	Alive	No Recurrence	2011-02-17		2015-09-12
39	GYN0163	1636	0	1636	0	0.0330318	Endometrioid	IA	1	Alive	No Recurrence	2011-03-21		2015-09-12
40	GYN0167	1635	0	1635	0	0.0838139	Endometrioid	IA	1	Alive	No Recurrence	2011-04-07		2015-09-28
41	GYN0196	1218	0	1218	0	0.102711	Endometrioid	IA	1	Alive	No Recurrence	2011-05-05		2014-09-04
42	GYN0216	1200	0	1200	0	0.128514	Endometrioid	IA	1	Alive	No Recurrence	2011-06-13		2014-09-25
43	GYN0265	1507	0	1507	0	0.139017	Endometrioid	IA	1	Alive	No Recurrence	2011-08-02		2015-09-17
44	GYN0295	6	0	6	0	0.80478	Endometrioid	IA	1	Alive	No Recurrence	2011-09-13		2011-09-19
45	GYN0199	533	0	533	0	0.0645547	Endometrioid	IB	1	Alive	No Recurrence	2011-05-11		2012-10-25
46	GYN0093	92	1	92	1	0.615572	endometrioid	IIIA	1	Dead	No Recurrence	2010-12-01		2011-03-03
47	GYN0034	1614	0	1614	0	0.23272	endometrioid	IA	2	Alive	No Recurrence	2010-09-08		2015-02-08
48	GYN0064	1686	0	1686	0	0.108819	endometrioid	IA	2	Alive	No Recurrence	2010-10-13		2015-05-26
49	GYN0138	203	0	203	0	0.139339	endometrioid	IA	3	Alive	No Recurrence	2011-01-31		2011-08-22
50	GYN0219	1266	0	1266	0	0.0976209	Endometrioid	IA	3	Alive	No Recurrence	2011-06-15		2014-12-02
51	SR-15-260	80	0	80	0	0.0883883	Endometrioid	IA	3	Alive	No Recurrence	2015-04-10		2015-06-29
52	SR-15-417	103	0	103	0	0.130007	Endometrioid	IA	3	Alive	No Recurrence	2015-06-11		2015-09-22
53	SR-15-453	99	0	99	0	0.130007	Serous	IA	3	Alive	No Recurrence	2015-06-30		2015-10-07
54	GYN0013	1886	0	1886	0	0.126452	endometrioid	IB	3	Alive	No Recurrence	2010-08-11		2015-10-10
55	GYN0001	1508	0	1508	0	0.0433848	endometrioid(80)/undifferentiated(20)	II	3	Alive	No Recurrence	2010-07-19		2014-09-04
56	GYN0329	5	1	5	1	0.314253	serous	II	3	Dead	No Recurrence	2011-10-31		2011-11-05
57	GYN0268	1022	1	1022	1	0.133972	endometrioid (90)/serous(10)	IIIC1	3	Dead	No Recurrence	2011-08-03	2012-04-05	2014-05-21
58	SR-15-183	210	0	210	0	0.138057	Serous (relabelled from mixed to Serous)	IVB	3	Alive	No Recurrence	2015-03-11		2015-10-07
59	SR-15-402T1	3	0	3	0	0.145928	Serous	IVB	3	Alive	Never Disease-Free	2015-06-08		2015-06-11
60	GYN0009	345	1	345	1	0.331405	endometrioid	II	3	Dead	Never Disease-Free	2010-08-09		2011-07-20

## Sheet: TCGA 353
Row Number	TCGA patient barcode	OS months	Death Status	RFI months	RFI status	ODC1 counts	Histology	Stage	Grade	Vital status	Disease status at lfu	Recurred progressed	POLE Mut	BMI	race	Integrative Cluster	MSI status 7 marker call	CNA cluster k4	mRNAa expression cluster
1	TCGA-A5-A0GI	57.5	0	57.5	0	3232.92	Endometrioid	Stage I	Grade 2	LIVING	NoDisease	No	0	23.3844	WHITE	MSI	MSI-H	2	3
2	TCGA-A5-A0GM	60.45	0	60.45	0	2524.16	Endometrioid	Stage I	Grade 1	LIVING	NoDisease	No	0	37.8906	WHITE	CN low	MSS	1	3
3	TCGA-A5-A0R8	19.55	0	1.38	1	3358.6	Endometrioid	Stage I	Grade 2	LIVING	NoDisease	Yes	0	24.2187	WHITE	CN low	MSS	1	3
4	TCGA-AP-A0LE	110.3	0	110.3	0	2728.25	Endometrioid	Stage I	Grade 3	LIVING	NoDisease	No	0	29.2969	WHITE	MSI	MSI-H	2	3
5	TCGA-AP-A0LL	83.91	0	25.96	1	1383.1	Endometrioid	Stage I	Grade 1	LIVING	NoDisease	Yes	1	27.7767	WHITE	CN low	MSS	3	3
6	TCGA-AP-A0LM	27.11	0	27.11	0	2502.89	Endometrioid	Stage III	Grade 3	LIVING	NoDisease	No	0	36.2897	BLACK OR AFRICAN AMERICAN	POLE	MSS	1	3
7	TCGA-AX-A05T	19.81	0	19.81	0	5986.7	Endometrioid	Stage I	Grade 1	LIVING	NoDisease	No	1	23.533	WHITE	CN low	MSS	2	2
8	TCGA-AX-A05Z	46.42	0	46.42	0	1188.73	Endometrioid	Stage III	Grade 2	LIVING	NoDisease	No	0	29.3333	Unknown	POLE	MSS	2	3
9	TCGA-AX-A063	66.5	0	66.5	0	2166.45	Endometrioid	Stage I	Grade 2	LIVING	NoDisease	No	0	34.375	WHITE	MSI	MSI-H	2	2
10	TCGA-AX-A0IS	34.99	0	14.72	1	1612.41	Endometrioid	Stage I	Grade 2	LIVING	WithDisease	Yes	0	46.7687	WHITE	CN low	MSS	3	2
11	TCGA-B5-A0K4	17.87	0	17.87	0	2409.16	Endometrioid	Stage I	Grade 2	LIVING	NoDisease	No	0	28.578	Unknown	CN low	MSS	2	3
12	TCGA-B5-A11O	40.9	0	40.9	0	3337.48	Endometrioid	Stage I	Grade 1	LIVING	NoDisease	No	0	36.388	WHITE	CN low	MSS	1	3
13	TCGA-B5-A11W	19.45	0	19.45	0	2498.44	Endometrioid	Stage I	Grade 2	LIVING	NoDisease	No	0	38.3906	WHITE	CN low	MSS	2	2
14	TCGA-B5-A121	16.56	0	16.56	0	4268.57	Endometrioid	Stage III	Grade 1	LIVING	NoDisease	No	0	29.3848	WHITE	CN low	MSS	1	2
15	TCGA-BG-A0M3	35.19	0	35.19	0	2587.9	Endometrioid	Stage I	Grade 2	LIVING	NoDisease	No	0	29.2969	WHITE	CN low	MSS	3	2
16	TCGA-BG-A0M9	28.26	0	28.26	0	2274.24	Endometrioid	Stage I	Grade 2	LIVING	NoDisease	No	0	36.3281	WHITE	CN low	MSS	2	3
17	TCGA-BG-A18B	15.44	0	15.44	0	2153.65	Endometrioid	Stage I	Grade 2	LIVING	NoDisease	No	0	43.6599	WHITE	MSI	MSI-H	1	2
18	TCGA-BK-A0CB	6.177	0	6.177	0	2088.35	Endometrioid	Unknown	Grade 2	LIVING	NoDisease	No	1	46.8038	WHITE	CN low	MSS	2	3
19	TCGA-BS-A0TC	74.25	0	74.25	0	3038.46	Endometrioid	Stage I	Grade 1	LIVING	NoDisease	No	0	31.4684	ASIAN	POLE	MSS	1	3
20	TCGA-BS-A0TG	61.77	0		1	1621.44	Endometrioid	Stage I	Grade 2	LIVING	WithDisease	Yes	0	24.0882	WHITE	CN low	MSS	2	3
21	TCGA-BS-A0V6	54.21	0	54.21	0	3885.59	Endometrioid	Stage I	Grade 1	LIVING	NoDisease	No	0	33.6728	ASIAN	CN low	MSS	2	2
22	TCGA-D1-A168	36.07	0	36.07	0	654.467	Endometrioid	Stage I	Grade 3	LIVING	NoDisease	No	0	28.959	WHITE	CN low	MSS	2	3
23	TCGA-D1-A16B	36.34	0	36.34	0	2831.95	Endometrioid	Stage I	Grade 2	LIVING	NoDisease	No	0	34.0176	WHITE	CN low	MSS	1	2
24	TCGA-D1-A16E	36.76	0	36.76	0	2766.81	Endometrioid	Stage I	Grade 1	LIVING	NoDisease	No	0	25.2994	WHITE	CN low	MSS	1	3
25	TCGA-D1-A16Q	10.64	0	10.64	0	1632.94	Endometrioid	Stage II	Grade 2	LIVING	NoDisease	No	0	39.5484	WHITE	CN low	MSS	1	3
26	TCGA-D1-A17A	1.577	0	1.577	0	2114.57	Endometrioid	Stage I	Grade 3	LIVING	NoDisease	No	0	32.9287	WHITE	MSI	MSI-H	3	3
27	TCGA-D1-A17H	27.99	0	27.99	0	2493.93	Endometrioid	Stage I	Grade 1	LIVING	NoDisease	No	0	34.4222	WHITE	MSI	MSI-H	2	3
28	TCGA-D1-A17T	2.3	0	2.3	0	3246.78	Endometrioid	Stage I	Grade 2	LIVING	NoDisease	No	0	32.831	WHITE	CN low	MSS	2	3
29	TCGA-A5-A0GB	32.76	0	32.76	0	5339.24	Endometrioid	Stage I	Grade 3	LIVING	NoDisease	No	1	44.8118	WHITE	MSI	MSI-H	2	2
30	TCGA-A5-A0GP	46.52	0	46.52	0	5886.42	Endometrioid	Stage I	Grade 1	LIVING	NoDisease	No	1	23.4375	ASIAN	POLE	MSS	1	1
31	TCGA-AP-A056	86.01	0	86.01	0	6595.64	Endometrioid	Stage II	Grade 3	LIVING	NoDisease	No	0	24.5603	WHITE	POLE	MSI-L	1	1
32	TCGA-AP-A05N	23.85	1	23.85	0	2597.88	Endometrioid	Stage I	Grade 1	DECEASED	NoDisease	No	0	46.8679	WHITE	MSI	MSI-H	1	2
33	TCGA-AP-A0LG	63.11	0	63.11	0	3241.49	Endometrioid	Stage I	Grade 3	LIVING	NoDisease	No	0	28.6048	WHITE	MSI	MSI-H	1	2
34	TCGA-AX-A062	45.93	0	45.93	0	2321.12	Endometrioid	Stage I	Grade 1	LIVING	NoDisease	No	0	40.7631	WHITE	CN low	MSS	1	2
35	TCGA-B5-A0JV	40.64	0	22.93	1	3582.65	Endometrioid	Stage I	Grade 2	LIVING	NoDisease	Yes	0	34.1124	BLACK OR AFRICAN AMERICAN	MSI	MSI-H	2	2
36	TCGA-B5-A11X	19.55	0	13.01	1	38677.2	Endometrioid	Stage III	Grade 3	LIVING	NoDisease	Yes	0	27.7344	BLACK OR AFRICAN AMERICAN	Notassigned	MSI-L	NA	1
37	TCGA-BG-A0LX	20.14	0	20.14	0	1796.34	Endometrioid	Stage I	Grade 2	LIVING	NoDisease	No	0	33.218	WHITE	MSI	MSI-H	2	2
38	TCGA-BG-A0MG	48.53	0	48.53	0	5373.67	Endometrioid	Stage I	Grade 1	LIVING	NoDisease	No	0	23.8281	WHITE	CN low	MSS	2	1
39	TCGA-BG-A2AE	0.5257	0			10516.1	Endometrioid	Stage I	Grade 3	LIVING	Unknown	Unknown	0	42.1335	WHITE	CN low	MSS	2	1
40	TCGA-BS-A0U8	85.62	0	85.62	0	3373.88	Endometrioid	Stage III	Grade 1	LIVING	NoDisease	No	0	28.3737	WHITE	MSI	MSI-H	2	2
41	TCGA-D1-A160	3.68	0	3.68	0	2128.96	Endometrioid	Stage I	Grade 2	LIVING	NoDisease	No	0	41.2385	WHITE	MSI	MSI-H	3	2
42	TCGA-A5-A0GH	74.02	0	74.02	0	10314.8	Endometrioid	Stage I	Grade 3	LIVING	NoDisease	No	0	20.7008	WHITE	MSI	MSI-H	1	1
43	TCGA-AX-A05Y	71.99	0	6.341	1	2467.62	Endometrioid	Stage I	Grade 1	LIVING	NoDisease	Yes	0	33.3866	WHITE	MSI	MSI-H	2	3
44	TCGA-B5-A0JS	46.72	0	46.72	0	2450.05	Endometrioid	Stage I	Grade 1	LIVING	NoDisease	No	0	38.0623	WHITE	CN low	MSS	2	2
45	TCGA-B5-A0K0	28.32	0	28.32	0	4602.38	Endometrioid	Stage I	Grade 1	LIVING	NoDisease	No	0	49.6032	WHITE	CN low	MSS	3	2
46	TCGA-B5-A11M	44.72	0	44.72	0	1716.88	Endometrioid	Stage I	Grade 1	LIVING	NoDisease	No	0	59.3789	WHITE	Notassigned	MSS	NA	2
47	TCGA-BG-A0MT	21.16	0	18.56	1	3099.41	Endometrioid	Stage I	Grade 2	LIVING	NoDisease	Yes	0	25.8645	WHITE	CN low	MSS	3	2
48	TCGA-BG-A0VV	8.542	0	8.542	0	3151.91	Endometrioid	Stage I	Grade 1	LIVING	NoDisease	No	0	56.0128	WHITE	CN low	MSS	2	2
49	TCGA-BS-A0TJ	49.74	0	49.74	0	5784.62	Endometrioid	Stage I	Grade 3	LIVING	NoDisease	No	0	38.0886	ASIAN	MSI	MSI-H	1	1
50	TCGA-BS-A0UA	83.45	0	17.05	1	1874.26	Endometrioid	Stage I	Grade 1	LIVING	Unknown	Yes	0	27.7008	WHITE	MSI	MSI-H	1	2
51	TCGA-BS-A0UM	71.99	0	47.77	1	1740.1	Endometrioid	Stage I	Grade 1	LIVING	WithDisease	Yes	0	35.1562	WHITE	Notassigned	MSI-H	NA	2
52	TCGA-D1-A0ZO	19.78	0	19.78	0	1990.98	Endometrioid	Stage I	Grade 1	LIVING	NoDisease	No	0	40.404	WHITE	MSI	MSI-H	2	2
53	TCGA-D1-A0ZS	4.83	0	4.83	0	4640.9	Endometrioid	Stage I	Grade 3	LIVING	NoDisease	No	0	23.0518	WHITE	MSI	MSI-H	1	1
54	TCGA-D1-A0ZU	28.65	0	28.65	0	3094.25	Endometrioid	Stage I	Grade 2	LIVING	NoDisease	No	0	32.526	WHITE	CN low	MSS	2	2
55	TCGA-D1-A15W	30.06	0	30.06	0	1936.24	Endometrioid	Stage III	Grade 1	LIVING	NoDisease	No	0	46.281	WHITE	CN low	MSS	1	2
56	TCGA-D1-A16O	33.58	0	33.58	0	2425.6	Endometrioid	Stage I	Grade 1	LIVING	NoDisease	No	1	35.713	WHITE	CN low	MSS	2	2
57	TCGA-D1-A16X	3.647	0	3.647	0	2444.82	Endometrioid	Stage I	Grade 2	LIVING	NoDisease	No	0	39.4531	WHITE	POLE	MSS	1	3
58	TCGA-D1-A176	30.13	0	30.13	0	2751.42	Endometrioid	Stage I	Grade 2	LIVING	NoDisease	No	0	33.705	WHITE	MSI	MSI-H	3	2
59	TCGA-D1-A17L	26.35	0	26.35	0	1385.8	Endometrioid	Stage I	Grade 1	LIVING	NoDisease	No	1	41.5765	WHITE	CN low	MSS	3	3
60	TCGA-D1-A17Q	1.774	0	1.774	0	4896.91	Endometrioid	Stage I	Grade 2	LIVING	NoDisease	No	0	23.8087	WHITE	POLE	MSI-L	1	3
61	TCGA-D1-A17R	11.14	1	11.14	0	2941.07	Endometrioid	Stage I	Grade 2	DECEASED	NoDisease	No	0	46.281	WHITE	MSI	MSI-H	2	3
62	TCGA-BG-A18A	14	0	14	0	2802.22	Endometrioid	Stage I	Grade 1	LIVING	NoDisease	No	0	32.0073	WHITE	CN low	MSS	2	3
63	TCGA-BS-A0U5	72.41	0	72.41	0	3251.5	Endometrioid	Stage I	Grade 1	LIVING	NoDisease	No	0	21.6713	WHITE	CN low	MSS	2	2
64	TCGA-D1-A0ZN	16.82	0	14.72	1	2284.55	Endometrioid	Stage I	Grade 1	LIVING	NoDisease	Yes	0	29.0533	WHITE	CN low	MSS	2	2
65	TCGA-D1-A16D	37.49	0	37.49	0	1679.44	Endometrioid	Stage I	Grade 2	LIVING	NoDisease	No	0	56.1422	WHITE	CN low	MSS	1	3
66	TCGA-A5-A0GQ	38.34	0	38.34	0	2794.46	Endometrioid	Stage I	Grade 1	LIVING	NoDisease	No	0	25.3333	WHITE	CN low	MSS	1	3
67	TCGA-D1-A17C	0.9856	0	0.9856	0	2910.09	Endometrioid	Stage I	Grade 1	LIVING	NoDisease	No	1	31.2488	WHITE	CN low	MSS	1	3
68	TCGA-AP-A059	8.214	0	8.214	0	2705.97	Endometrioid	Stage I	Grade 3	LIVING	NoDisease	No	1	38.6719	WHITE	POLE	MSI-H	2	1
69	TCGA-BS-A0UV	4.895	0	4.895	0	4851.02	Endometrioid	Stage III	Grade 3	LIVING	NoDisease	No	1	39.6825	NATIVE HAWAIIAN OR OTHER PACIFIC ISLANDER	POLE	MSS	2	1
70	TCGA-B5-A11E	8.707	0	8.707	0	3613.15	Endometrioid	Stage I	Grade 3	LIVING	NoDisease	No	1	19.1001	WHITE	POLE	MSS	2	1
71	TCGA-AX-A0J0	40.05	0	40.05	0	8523.77	Endometrioid	Stage I	Grade 2	LIVING	NoDisease	No	1	19.9481	WHITE	POLE	MSS	1	1
72	TCGA-B5-A0JY	32.95	0	32.95	0	1820.41	Endometrioid	Stage III	Grade 3	LIVING	NoDisease	No	0	23.7387	WHITE	POLE	MSS	1	1
73	TCGA-BS-A0UJ	0.8871	0	0.8871	0	1654.75	Endometrioid	Stage I	Grade 1	LIVING	NoDisease	No	1	21.6441	ASIAN	MSI	MSI-H	1	3
74	TCGA-AP-A051	83.62	0	83.62	0	3872.77	Endometrioid	Stage I	Grade 3	LIVING	NoDisease	No	0	38.3687	WHITE	POLE	MSI-H	3	2
75	TCGA-AX-A060	35.32	0	35.32	0	3273.23	Endometrioid	Stage I	Grade 3	LIVING	NoDisease	No	0	32.7449	AMERICAN INDIAN OR ALASKA NATIVE	MSI	MSI-H	3	2
76	TCGA-D1-A167	15.7	0	15.7	0	9363.51	Endometrioid	Stage I	Grade 2	LIVING	NoDisease	No	0	31.1634	WHITE	MSI	MSI-H	1	1
77	TCGA-A5-A0G9	83.45	0	83.45	0	3353.91	Endometrioid	Stage I	Grade 3	LIVING	NoDisease	No	0	27.7177	WHITE	MSI	MSI-H	3	3
78	TCGA-A5-A0GA	17.84	1		1	4109.65	Endometrioid	Stage III	Grade 3	DECEASED	WithDisease	Yes	0	31.1419	WHITE	MSI	MSI-H	3	1
79	TCGA-A5-A0GD	112.4	1	112.4	0	4464.66	Endometrioid	Stage I	Grade 2	DECEASED	NoDisease	No	0	27.852	WHITE	Notassigned	MSI-H	NA	2
80	TCGA-A5-A0GE	105.3	0	105.3	0	4627.25	Endometrioid	Stage I	Grade 2	LIVING	NoDisease	No	0	23.7253	ASIAN	CN low	MSS	2	2
81	TCGA-A5-A0GG	87.26	0	87.26	0	4421.58	Endometrioid	Stage I	Grade 1	LIVING	NoDisease	No	0	25	BLACK OR AFRICAN AMERICAN	Notassigned	MSI-H	2	1
82	TCGA-A5-A0GJ	65.71	0	0.3943	1	2581.44	Endometrioid	Stage I	Grade 2	LIVING	NoDisease	Yes	0	43.2835	WHITE	CN high	MSS	4	3
83	TCGA-A5-A0GN	60.49	0	60.49	0	1733.22	Endometrioid	Stage I	Grade 1	LIVING	NoDisease	No	0	25.2826	WHITE	CN high	MSS	4	3
84	TCGA-A5-A0GR	36.8	0	36.8	0	1935.07	Endometrioid	Stage I	Grade 2	LIVING	NoDisease	No	0	28.089	BLACK OR AFRICAN AMERICAN	Notassigned	MSS	4	3
85	TCGA-A5-A0GU	28.22	0	28.22	0	2111.92	Endometrioid	Stage I	Grade 1	LIVING	NoDisease	No	0	37.1094	WHITE	CN low	MSS	3	2
86	TCGA-A5-A0GV	20.8	0	9.988	1	1497.54	Endometrioid	Stage I	Grade 1	LIVING	NoDisease	Yes	0	25.2363	WHITE	CN low	MSS	3	2
87	TCGA-A5-A0GW	23.2	0	23.2	0	5123.59	Endometrioid	Stage I	Grade 3	LIVING	NoDisease	No	0	24.3007	ASIAN	MSI	MSI-H	2	1
88	TCGA-A5-A0GX	68.57	0	68.57	0	1886.04	Endometrioid	Stage I	Grade 2	LIVING	NoDisease	No	0	40.1547	WHITE	CN low	MSS	2	3
89	TCGA-A5-A0R7	17.54	0	17.54	0	2273.64	Endometrioid	Stage I	Grade 2	LIVING	NoDisease	No	0	49.9541	WHITE	CN high	MSS	4	3
90	TCGA-A5-A0R9	24.61	0	24.61	0	3311.57	Endometrioid	Stage I	Grade 2	LIVING	NoDisease	No	0	54.5749	WHITE	CN low	MSS	2	3
91	TCGA-A5-A0RA	29.01	0	29.01	0	4740.89	Endometrioid	Stage I	Grade 2	LIVING	NoDisease	No	0	47.0343	WHITE	CN low	MSS	1	2
92	TCGA-A5-A0VO	11.96	0	11.96	0	4288.6	Endometrioid	Stage I	Grade 2	LIVING	NoDisease	No	0	32.3685	WHITE	Notassigned	MSS	NA	NA
93	TCGA-A5-A0VP	42.28	0	42.28	0	2744.47	Endometrioid	Stage I	Grade 3	LIVING	NoDisease	No	0	21.83	WHITE	MSI	MSI-H	2	2
94	TCGA-A5-A0VQ	15.93	0	15.93	0	2364.48	Endometrioid	Stage I	Grade 3	LIVING	NoDisease	No	0	35.6513	Unknown	MSI	MSI-H	1	3
95	TCGA-A5-A1OJ	9.594	0	9.594	0	707.429	Endometrioid	Stage I	Grade 2	LIVING	NoDisease	No	0	39.1259	ASIAN	Notassigned	MSS	2	NA
96	TCGA-A5-A1OK	7.984	0	7.984	0	2313.04	Endometrioid	Stage III	Grade 3	LIVING	NoDisease	No	0	31.9559	WHITE	Notassigned	MSS	3	2
97	TCGA-AJ-A23O	10.25	1			1695.69	Endometrioid	Stage I	Grade 3	DECEASED	Unknown	Unknown	0	24.3418	WHITE	Notassigned	MSI-H	3	3
98	TCGA-AP-A053	5.947	0	5.947	0	9784.26	Endometrioid	Stage I	Grade 3	LIVING	NoDisease	No	0	19.7239	WHITE	CN high	MSS	4	1
99	TCGA-AP-A054	23.29	1	18.6	1	6313.44	Endometrioid	Stage III	Grade 3	DECEASED	WithDisease	Yes	0	26.8923	WHITE	MSI	MSI-H	2	1
100	TCGA-AP-A05O	12.19	0	11.17	1	3799.47	Endometrioid	Stage I	Grade 3	LIVING	NoDisease	Yes	0	41.2594	WHITE	Notassigned	MSI-H	2	2
101	TCGA-AP-A05P	20.9	0	20.9	0	2141.22	Endometrioid	Stage I	Grade 1	LIVING	NoDisease	No	0	28.5483	ASIAN	CN low	MSS	3	2
102	TCGA-AP-A0LD	117.9	0	117.9	0	2576.33	Endometrioid	Stage I	Grade 3	LIVING	NoDisease	No	0	27.2392	WHITE	MSI	MSI-H	2	3
103	TCGA-AP-A0LF	3.384	0		1	1526.13	Endometrioid	Stage IV	Grade 3	LIVING	WithDisease	Yes	0	27.7767	WHITE	CN high	MSS	4	1
104	TCGA-AP-A0LJ	31.7	0	31.7	0	3410.71	Endometrioid	Stage I	Grade 1	LIVING	NoDisease	No	0	34.626	WHITE	CN low	MSS	2	3
105	TCGA-AP-A0LN	82.47	0	82.47	0	4601.49	Endometrioid	Stage I	Grade 1	LIVING	NoDisease	No	0	43.1848	BLACK OR AFRICAN AMERICAN	CN low	MSS	2	3
106	TCGA-AP-A0LO	33.38	1	16.95	1	6507.99	Endometrioid	Stage I	Grade 2	DECEASED	WithDisease	Yes	0	26.1719	WHITE	CN low	MSS	3	2
107	TCGA-AP-A0LP	61.6	0	61.6	0	1984.91	Endometrioid	Stage I	Grade 1	LIVING	NoDisease	No	0	21.5139	WHITE	MSI	MSI-H	1	3
108	TCGA-AP-A0LS	63.02	0	63.02	0	3399.28	Endometrioid	Stage I	Grade 2	LIVING	NoDisease	No	0	28.3604	WHITE	Notassigned	MSI-H	1	NA
109	TCGA-AP-A0LT	49.18	0	49.18	0	4110.74	Endometrioid	Stage II	Grade 2	LIVING	NoDisease	No	0	33.4252	WHITE	MSI	MSI-H	1	2
110	TCGA-AP-A0LV	25.07	0	25.07	0	4297.86	Endometrioid	Stage I	Grade 1	LIVING	NoDisease	No	0	32.8947	WHITE	CN low	MSS	1	3
111	TCGA-AP-A1DH	71.62	0	71.62	0	4007.29	Endometrioid	Stage I	Grade 3	LIVING	NoDisease	No	0	44.9972	WHITE	Notassigned	MSI-H	1	1
112	TCGA-AP-A1DK	60.32	0	60.32	0	1727.18	Endometrioid	Stage I	Grade 3	LIVING	NoDisease	No	0	21.875	WHITE	Notassigned	MSI-H	1	1
113	TCGA-AP-A1DM	55.85	0	55.85	0	2877.06	Endometrioid	Stage I	Grade 1	LIVING	NoDisease	No	0	36.391	WHITE	Notassigned	MSI-H	2	2
114	TCGA-AP-A1DO	30.98	0	30.98	0	1939.53	Endometrioid	Stage I	Grade 2	LIVING	NoDisease	No	0	32.8731	WHITE	Notassigned	MSI-H	3	2
115	TCGA-AP-A1DP	35.52	1	27.27	1	2134.61	Endometrioid	Stage I	Grade 2	DECEASED	WithDisease	Yes	0	33.2479	WHITE	Notassigned	MSI-H	3	NA
116	TCGA-AP-A1DR	49.12	0	49.12	0	3993.66	Endometrioid	Stage III	Grade 2	LIVING	NoDisease	No	0	42.5781	BLACK OR AFRICAN AMERICAN	Notassigned	MSI-H	1	2
117	TCGA-AP-A1DV	6.702	0	6.702	0	4095.62	Endometrioid	Stage II	Grade 3	LIVING	NoDisease	No	0	21.2874	WHITE	Notassigned	MSS	2	2
118	TCGA-AP-A1E0	30.88	0	30.88	0	8379.84	Endometrioid	Stage III	Grade 2	LIVING	NoDisease	No	0	23.634	WHITE	Notassigned	MSS	1	1
119	TCGA-AP-A1E1	10.42	0	10.42	0	2026.27	Endometrioid	Stage I	Grade 2	LIVING	NoDisease	No	0	28.5156	WHITE	Notassigned	MSI-H	3	2
120	TCGA-AP-A1E3	27.83	0		1	2922.29	Endometrioid	Stage III	Grade 3	LIVING	WithDisease	Yes	0	48.9292	WHITE	Notassigned	MSS	2	1
121	TCGA-AP-A1E4	16.23	0	5.191	1	4925	Endometrioid	Stage I	Grade 2	LIVING	NoDisease	Yes	0	20.3244	WHITE	Notassigned	MSS	3	1
122	TCGA-AW-A1PO	0.5585	0	0.5585	0	2634.59	Endometrioid	Stage III	Grade 3	LIVING	NoDisease	No	0	22.1003	WHITE	Notassigned	MSS	4	1
123	TCGA-AX-A05S	13.57	1	11.07	1	1952.49	Endometrioid	Stage III	Grade 3	DECEASED	WithDisease	Yes	0	20.7756	WHITE	MSI	MSI-H	2	3
124	TCGA-AX-A05U	29.64	0	29.64	0	3132.13	Endometrioid	Stage I	Grade 1	LIVING	NoDisease	No	0	25.8065	AMERICAN INDIAN OR ALASKA NATIVE	CN low	MSS	2	2
125	TCGA-AX-A064	34.96	0	34.96	0	1094.9	Endometrioid	Stage I	Grade 2	LIVING	NoDisease	No	0	20.2395	WHITE	MSI	MSI-H	3	2
126	TCGA-AX-A06B	53.85	0	53.85	0	3376.07	Endometrioid	Stage I	Grade 3	LIVING	NoDisease	No	0	40.7877	WHITE	CN high	MSS	4	1
127	TCGA-AX-A06D	12.25	1	8.312	1	2903.96	Endometrioid	Stage III	Grade 2	DECEASED	WithDisease	Yes	0	35.5469	WHITE	Notassigned	MSS	2	3
128	TCGA-AX-A06F	51.06	0	51.06	0	2854.34	Endometrioid	Stage IV	Grade 3	LIVING	NoDisease	No	0	30.854	WHITE	Notassigned	MSI-L	2	1
129	TCGA-AX-A06H	27.37	0	27.37	0	2344.14	Endometrioid	Stage III	Grade 1	LIVING	NoDisease	No	0	38.2812	AMERICAN INDIAN OR ALASKA NATIVE	MSI	MSI-H	1	2
130	TCGA-AX-A06J	30	0	30	0	1690.58	Endometrioid	Stage I	Grade 3	LIVING	NoDisease	No	0	45.9087	WHITE	Notassigned	MSS	2	3
131	TCGA-AX-A06L	60.58	0	60.58	0	1452.63	Endometrioid	Stage I	Grade 1	LIVING	NoDisease	No	0	43.2082	WHITE	Notassigned	MSS	1	NA
132	TCGA-AX-A0IZ	43.8	0	43.8	0	1816.81	Endometrioid	Stage I	Grade 3	LIVING	NoDisease	No	0	23.4375	WHITE	Notassigned	MSI-H	1	3
133	TCGA-AX-A0J1	65.84	0	65.84	0	3228.64	Endometrioid	Stage I	Grade 2	LIVING	NoDisease	No	0	22.2656	WHITE	MSI	MSI-H	3	2
134	TCGA-AX-A1C4	13.27	0			7024.98	Endometrioid	Stage I	Grade 2	LIVING	Unknown	Unknown	0	36.2959	WHITE	Notassigned	MSI-H	2	1
135	TCGA-AX-A1C5	19.19	0			5129.73	Endometrioid	Stage III	Grade 3	LIVING	Unknown	Unknown	0	41.7969	WHITE	Notassigned	MSI-H	2	1
136	TCGA-AX-A1C9	15.24	0	15.24	0	3010.13	Endometrioid	Stage I	Grade 2	LIVING	NoDisease	No	0	31.5963	WHITE	Notassigned	MSI-H	2	1
137	TCGA-AX-A1CE	20.04	0			3620.21	Endometrioid	Stage I	Grade 3	LIVING	Unknown	Unknown	0	22.6562	WHITE	Notassigned	MSI-H	1	2
138	TCGA-AX-A1CF	76.78	0	28.75	1	1768.22	Endometrioid	Stage IV	Grade 3	LIVING	WithDisease	Yes	0	35.1111	WHITE	Notassigned	MSS	4	1
139	TCGA-AX-A1CI	72.51	0	72.51	0	1533.06	Endometrioid	Stage I	Grade 1	LIVING	NoDisease	No	0	27.5134	WHITE	Notassigned	MSS	2	2
140	TCGA-AX-A1CJ	54.05	0	54.05	0	1299.23	Endometrioid	Stage I	Grade 2	LIVING	NoDisease	No	0	43.2835	BLACK OR AFRICAN AMERICAN	Notassigned	Indeterminant	2	3
141	TCGA-AX-A1CK	67.42	0		1	1379.39	Endometrioid	Stage I	Grade 2	LIVING	WithDisease	Yes	0	27.0993	WHITE	Notassigned	MSS	3	2
142	TCGA-AX-A1CN	25.1	0	25.1	0	3699.7	Endometrioid	Stage II	Grade 3	LIVING	NoDisease	No	0	47.6735	WHITE	Notassigned	MSI-L	2	1
143	TCGA-AX-A2H8	61.14	0	61.14	0	5389.06	Endometrioid	Stage I	Grade 3	LIVING	NoDisease	No	0	44.1406	WHITE	Notassigned	MSI-L	4	NA
144	TCGA-AX-A2HC	33.38	0		1	5275.45	Endometrioid	Stage III	Grade 3	LIVING	WithDisease	Yes	0	47.2681	BLACK OR AFRICAN AMERICAN	Notassigned	MSI-H	2	1
145	TCGA-AX-A2HD	40.48	0	40.48	0	5528.02	Endometrioid	Stage III	Grade 3	LIVING	NoDisease	No	0	22.9719	WHITE	Notassigned	MSI-H	2	1
146	TCGA-AX-A2HG	21.68	0	21.68	0	4553.76	Endometrioid	Stage I	Grade 3	LIVING	NoDisease	No	0	46.655	WHITE	Notassigned	MSI-H	2	1
147	TCGA-AX-A2HJ	27.3	0	27.3	0	4753.19	Endometrioid	Stage I	Grade 3	LIVING	NoDisease	No	0	24.2382	ASIAN	Notassigned	MSI-H	2	2
148	TCGA-AX-A2HK	2.957	1			3068.88	Endometrioid	Stage III	Grade 3	DECEASED	Unknown	Unknown	0	30.7809	WHITE	Notassigned	MSS	4	1
149	TCGA-B5-A0JT	43.11	0	43.11	0	3843.18	Endometrioid	Stage I	Grade 1	LIVING	NoDisease	No	0	42.1627	WHITE	CN low	MSS	2	2
150	TCGA-B5-A0JU	48.72	0	48.72	0	4605.92	Endometrioid	Stage I	Grade 2	LIVING	NoDisease	No	0	54.879	BLACK OR AFRICAN AMERICAN	Notassigned	MSI-H	1	NA
151	TCGA-B5-A0JX	44.68	0	44.68	0	4311.39	Endometrioid	Stage I	Grade 3	LIVING	NoDisease	No	0	40.0368	WHITE	Notassigned	MSS	2	2
152	TCGA-B5-A0JZ	28.62	0	11.7	1	3124.77	Endometrioid	Stage III	Grade 3	LIVING	NoDisease	Yes	0	33.1504	WHITE	MSI	MSI-H	1	2
153	TCGA-B5-A0K1	30.49	0	30.49	0	3202.12	Endometrioid	Stage I	Grade 1	LIVING	NoDisease	No	0	38.6445	WHITE	CN low	MSS	1	2
154	TCGA-B5-A0K2	25.89	0	25.89	0	3265.17	Endometrioid	Stage I	Grade 1	LIVING	NoDisease	No	0	33.2265	WHITE	MSI	MSI-H	2	3
155	TCGA-B5-A0K3	27.24	1	7.951	1	5494.57	Endometrioid	Stage I	Grade 3	DECEASED	WithDisease	Yes	0	32.7186	BLACK OR AFRICAN AMERICAN	CN high	MSS	4	1
156	TCGA-B5-A0K6	14	0	14	0	2560.11	Endometrioid	Stage I	Grade 1	LIVING	NoDisease	No	0	47.3305	WHITE	MSI	MSI-H	2	3
157	TCGA-B5-A0K7	17.05	0	10.55	1	2092.75	Endometrioid	Stage I	Grade 1	LIVING	NoDisease	Yes	0	21.6128	WHITE	CN low	MSS	3	3
158	TCGA-B5-A0KB	4.074	0	4.074	0	3053.74	Endometrioid	Stage I	Grade 3	LIVING	NoDisease	No	0	29.3199	BLACK OR AFRICAN AMERICAN	Notassigned	MSS	4	1
159	TCGA-B5-A11F	185.6	0	52.9	1	5671.84	Endometrioid	Stage I	Grade 2	LIVING	NoDisease	Yes	0	Unknown	WHITE	CN low	MSS	2	2
160	TCGA-B5-A11G	113.3	0			2209.73	Endometrioid	Stage I	Grade 1	LIVING	Unknown	Unknown	0	30.0781	BLACK OR AFRICAN AMERICAN	MSI	MSI-H	2	3
161	TCGA-B5-A11H	88.28	0	88.28	0	3683.66	Endometrioid	Stage I	Grade 2	LIVING	NoDisease	No	0	Unknown	WHITE	MSI	MSI-H	2	2
162	TCGA-B5-A11I	75.66	0	22.97	1	6825.11	Endometrioid	Stage IV	Grade 3	LIVING	Unknown	Yes	0	49.0487	BLACK OR AFRICAN AMERICAN	CN high	MSS	4	1
163	TCGA-B5-A11J	54.41	0	54.41	0	3660.11	Endometrioid	Stage I	Grade 2	LIVING	NoDisease	No	0	Unknown	WHITE	MSI	MSI-H	1	2
164	TCGA-B5-A11L	45.87	0	45.87	0	1611.23	Endometrioid	Stage I	Grade 2	LIVING	NoDisease	No	1	34.6268	WHITE	Notassigned	MSS	2	3
165	TCGA-B5-A11N	43.93	0	43.93	0	1190.35	Endometrioid	Stage I	Grade 1	LIVING	NoDisease	No	0	29.7265	WHITE	POLE	MSS	2	3
166	TCGA-B5-A11P	36.8	0	36.8	0	3901.78	Endometrioid	Stage I	Grade 3	LIVING	NoDisease	No	0	Unknown	WHITE	Notassigned	MSS	4	2
167	TCGA-B5-A11Q	32.03	0	32.03	0	1105.48	Endometrioid	Stage III	Grade 1	LIVING	NoDisease	No	0	33.9493	WHITE	CN low	MSS	3	2
168	TCGA-B5-A11S	27.3	0	1.314	1	3072.27	Endometrioid	Stage I	Grade 2	LIVING	NoDisease	Yes	0	47.8721	WHITE	CN low	MSS	3	2
169	TCGA-B5-A11U	16.72	0	16.72	0	3903.32	Endometrioid	Stage IV	Grade 3	LIVING	NoDisease	No	0	26.4024	BLACK OR AFRICAN AMERICAN	MSI	MSI-H	1	1
170	TCGA-B5-A11V	19.52	0	19.52	0	4305.69	Endometrioid	Stage I	Grade 1	LIVING	NoDisease	No	0	28.8044	BLACK OR AFRICAN AMERICAN	CN low	MSS	2	2
171	TCGA-B5-A11Y	18.37	0	18.37	0	2203.77	Endometrioid	Stage I	Grade 1	LIVING	NoDisease	No	0	24.0055	WHITE	CN low	MSI-L	1	3
172	TCGA-B5-A11Z	17.35	0	17.35	0	1855.05	Endometrioid	Stage I	Grade 1	LIVING	NoDisease	No	0	28.3937	WHITE	CN low	MSS	3	2
173	TCGA-B5-A1MR	191.7	0	191.7	0	3549.91	Endometrioid	Stage III	Grade 3	LIVING	NoDisease	No	0	Unknown	WHITE	Notassigned	MSS	2	1
174	TCGA-B5-A1MV	14.39	0	14.39	0	5083.8	Endometrioid	Stage I	Grade 2	LIVING	NoDisease	No	0	31.5776	WHITE	Notassigned	MSI-L	2	NA
175	TCGA-B5-A1MX	11.66	0	11.66	0	2757.69	Endometrioid	Stage I	Grade 3	LIVING	NoDisease	No	0	25.1039	WHITE	Notassigned	MSI-H	1	2
176	TCGA-B5-A1MZ	15.28	0	15.28	0	3157.25	Endometrioid	Unknown	Grade 1	LIVING	NoDisease	No	0	41.3703	WHITE	Notassigned	MSI-L	3	NA
177	TCGA-BG-A0LW	18.56	0	18.56	0	3649.45	Endometrioid	Stage I	Grade 2	LIVING	NoDisease	No	0	57.2031	WHITE	CN low	MSS	1	2
178	TCGA-BG-A0M0	19.29	0	19.29	0	3187.99	Endometrioid	Stage I	Grade 1	LIVING	NoDisease	No	0	42.9752	WHITE	MSI	MSI-H	2	3
179	TCGA-BG-A0M2	20.9	0	20.9	0	2644.86	Endometrioid	Stage I	Grade 2	LIVING	NoDisease	No	0	26.9274	WHITE	CN low	MSS	2	2
180	TCGA-BG-A0M4	34.96	0	34.96	0	3711.28	Endometrioid	Stage I	Grade 3	LIVING	NoDisease	No	0	30.6148	WHITE	MSI	MSI-H	2	3
181	TCGA-BG-A0M7	38.34	0	38.34	0	1638.15	Endometrioid	Stage III	Grade 2	LIVING	NoDisease	No	0	39.8437	WHITE	CN low	MSS	1	3
182	TCGA-BG-A0M8	36.47	0	36.47	0	1700.82	Endometrioid	Stage I	Grade 3	LIVING	NoDisease	No	0	81.6406	WHITE	CN high	MSS	4	3
183	TCGA-BG-A0MA	10.71	1	2.793	1	3196.57	Endometrioid	Stage I	Grade 3	DECEASED	WithDisease	Yes	0	38.4083	WHITE	Notassigned	MSS	2	2
184	TCGA-BG-A0MC	41.5	0	41.5	0	1925.45	Endometrioid	Stage I	Grade 1	LIVING	NoDisease	No	0	56.1915	WHITE	CN low	MSS	2	3
185	TCGA-BG-A0MH	44.06	0			1847.18	Endometrioid	Stage I	Grade 2	LIVING	Unknown	Unknown	0	57.3453	WHITE	Notassigned	MSS	NA	3
186	TCGA-BG-A0MI	23.46	1	23.46	0	5096.5	Endometrioid	Stage I	Grade 2	DECEASED	NoDisease	No	0	37.0983	WHITE	CN low	MSS	1	3
187	TCGA-BG-A0MO	42.97	0			1917.7	Endometrioid	Stage I	Grade 1	LIVING	Unknown	Unknown	0	32.4219	WHITE	CN low	MSS	2	2
188	TCGA-BG-A0MQ	39.29	0	39.29	0	2057.37	Endometrioid	Stage I	Grade 1	LIVING	NoDisease	No	0	37.0983	WHITE	MSI	MSI-H	2	2
189	TCGA-BG-A0MS	30.79	0	30.79	0	3269.98	Endometrioid	Stage III	Grade 3	LIVING	NoDisease	No	0	25.3906	WHITE	CN low	MSS	3	2
190	TCGA-BG-A0MU	7.589	0	7.589	0	2453.69	Endometrioid	Stage III	Grade 1	LIVING	NoDisease	No	0	29.4321	WHITE	CN low	MSS	2	2
191	TCGA-BG-A0RY	15.41	0	15.41	0	2193.91	Endometrioid	Stage I	Grade 2	LIVING	NoDisease	No	0	40.8304	WHITE	CN low	MSS	3	3
192	TCGA-BG-A0VT	7.36	0	7.36	0	2784.88	Endometrioid	Stage III	Grade 2	LIVING	NoDisease	No	0	49.827	WHITE	CN low	MSS	2	2
193	TCGA-BG-A0VW	4.304	0	4.304	0	2089.68	Endometrioid	Stage I	Grade 1	LIVING	NoDisease	No	0	37.7297	WHITE	MSI	MSI-H	2	3
194	TCGA-BG-A0VX	16.1	0	16.1	0	4066.33	Endometrioid	Stage I	Grade 1	LIVING	NoDisease	No	0	67.9536	WHITE	CN low	MSS	1	3
195	TCGA-BG-A0VZ	28.52	0			5546.23	Endometrioid	Stage I	Grade 2	LIVING	Unknown	Unknown	0	40.0367	WHITE	MSI	MSI-H	2	2
196	TCGA-BG-A0W1	29.8	0	29.8	0	1474.37	Endometrioid	Stage I	Grade 2	LIVING	NoDisease	No	0	33.1361	WHITE	CN low	MSS	3	2
197	TCGA-BG-A0W2	37.82	0	37.82	0	2287.18	Endometrioid	Stage I	Grade 1	LIVING	NoDisease	No	0	44.4444	WHITE	CN low	MSS	2	2
198	TCGA-BG-A0YU	14.82	0	14.82	0	2375.8	Endometrioid	Stage I	Grade 1	LIVING	NoDisease	No	0	43.4095	WHITE	CN low	MSS	2	2
199	TCGA-BG-A186	13.77	0	13.77	0	1544.5	Endometrioid	Stage III	Grade 2	LIVING	NoDisease	No	0	28.578	BLACK OR AFRICAN AMERICAN	CN low	MSS	2	2
200	TCGA-BG-A187	14.72	0	14.72	0	3886.21	Endometrioid	Stage I	Grade 2	LIVING	NoDisease	No	0	23.8281	WHITE	CN low	MSI-L	2	3
201	TCGA-BG-A18C	15.44	0	15.44	0	3154.39	Endometrioid	Stage I	Grade 2	LIVING	NoDisease	No	0	36.1323	WHITE	CN high	MSS	4	1
202	TCGA-BG-A220	14.26	0	14.26	0	5646.42	Endometrioid	Stage I	Grade 3	LIVING	NoDisease	No	0	Unknown	WHITE	Notassigned	MSI-H	1	1
203	TCGA-BG-A221	1.807	0	1.807	0	4227.48	Endometrioid	Stage I	Grade 3	LIVING	NoDisease	No	0	25.1532	WHITE	Notassigned	MSI-H	2	1
204	TCGA-BG-A222	9.561	0	9.561	0	3600.16	Endometrioid	Stage I	Grade 3	LIVING	NoDisease	No	0	47.3305	WHITE	Notassigned	MSI-H	2	1
205	TCGA-BG-A2AD	0	0			8671.56	Endometrioid	Stage III	Grade 3	LIVING	Unknown	Unknown	0	31.25	WHITE	Notassigned	MSI-H	1	1
206	TCGA-BK-A0C9	12.68	0		1	3662.61	Endometrioid	Stage I	Grade 1	LIVING	WithDisease	Yes	0	44.9972	WHITE	MSI	MSI-H	2	3
207	TCGA-BK-A139	10.15	0	10.15	0	6563.34	Endometrioid	Stage I	Grade 3	LIVING	NoDisease	No	0	24.8777	WHITE	CN high	MSS	4	1
208	TCGA-BK-A13C	13.54	0	13.54	0	2064.83	Endometrioid	Stage I	Grade 2	LIVING	NoDisease	No	0	33.7495	BLACK OR AFRICAN AMERICAN	CN low	MSS	3	2
209	TCGA-BS-A0T9	46.92	1	20.8	1	1605.97	Endometrioid	Stage IV	Grade 3	DECEASED	WithDisease	Yes	0	40.0367	NATIVE HAWAIIAN OR OTHER PACIFIC ISLANDER	CN low	MSS	2	3
210	TCGA-BS-A0TA	23.46	0	12.94	1	2423.81	Endometrioid	Stage IV	Grade 3	LIVING	WithDisease	Yes	0	38.9543	NATIVE HAWAIIAN OR OTHER PACIFIC ISLANDER	MSI	MSI-H	2	3
211	TCGA-BS-A0TD	65.78	0	65.78	0	3056.1	Endometrioid	Stage I	Grade 1	LIVING	NoDisease	No	0	35.3798	ASIAN	CN low	MSS	1	3
212	TCGA-BS-A0TE	4.797	1	1.906	1	4538.76	Endometrioid	Unknown	Grade 3	DECEASED	WithDisease	Yes	0	32.2421	ASIAN	MSI	MSI-H	4	1
213	TCGA-BS-A0TI	47.41	0	47.41	0	5209.37	Endometrioid	Stage I	Grade 3	LIVING	NoDisease	No	0	22.2063	WHITE	CN high	MSS	4	3
214	TCGA-BS-A0U7	30.69	1	30.69	0	11247	Endometrioid	Stage I	Grade 2	DECEASED	NoDisease	No	0	24.2424	WHITE	MSI	MSI-H	3	2
215	TCGA-BS-A0U9	57.46	0	57.46	0	1816.7	Endometrioid	Stage I	Grade 3	LIVING	NoDisease	No	1	34.2561	NATIVE HAWAIIAN OR OTHER PACIFIC ISLANDER	CN high	MSS	4	1
216	TCGA-BS-A0UF	60.55	0	60.55	0	2671.43	Endometrioid	Stage I	Grade 3	LIVING	NoDisease	No	0	26.3779	ASIAN	POLE	MSS	1	1
217	TCGA-BS-A0UL	1.183	0	1.183	0	1807.14	Endometrioid	Stage I	Grade 1	LIVING	NoDisease	No	0	39.4464	NATIVE HAWAIIAN OR OTHER PACIFIC ISLANDER	MSI	MSI-H	1	3
218	TCGA-BS-A0UT	19.55	0	19.55	0	1289.98	Endometrioid	Stage II	Grade 2	LIVING	NoDisease	No	0	28.1337	ASIAN	CN low	MSS	3	3
219	TCGA-BS-A0V8	49.51	0	49.51	0	1077.33	Endometrioid	Stage II	Grade 2	LIVING	NoDisease	No	0	34.4842	NATIVE HAWAIIAN OR OTHER PACIFIC ISLANDER	CN high	MSS	4	3
220	TCGA-BS-A0VI	54.57	0	54.57	0	1720.59	Endometrioid	Stage II	Grade 3	LIVING	NoDisease	No	0	34.2504	WHITE	Notassigned	MSI-H	2	3
221	TCGA-BS-A0WQ	39.66	0	39.66	0	2631.74	Endometrioid	Stage I	Grade 2	LIVING	NoDisease	No	0	36.3281	ASIAN	CN low	MSS	2	3
222	TCGA-D1-A0ZQ	8.542	0	8.542	0	1742.62	Endometrioid	Stage I	Grade 2	LIVING	NoDisease	No	0	28.7201	WHITE	CN low	MSS	3	2
223	TCGA-D1-A0ZR	0.5585	0	0.5585	0	2696.92	Endometrioid	Stage I	Grade 2	LIVING	NoDisease	No	0	42.9752	WHITE	CN low	MSS	3	2
224	TCGA-D1-A0ZV	23.92	0	23.92	0	1794.38	Endometrioid	Stage I	Grade 2	LIVING	NoDisease	No	0	26.6436	WHITE	CN low	MSS	1	3
225	TCGA-D1-A101	1.741	0	1.741	0	3359.55	Endometrioid	Stage I	Grade 2	LIVING	NoDisease	No	0	36.4444	WHITE	MSI	MSI-H	1	3
226	TCGA-D1-A102	4.435	0	4.435	0	3879.14	Endometrioid	Stage I	Grade 2	LIVING	NoDisease	No	1	38.5052	WHITE	CN low	MSS	2	2
227	TCGA-D1-A103	21.98	0	21.98	0	3156.91	Endometrioid	Stage I	Grade 1	LIVING	NoDisease	No	0	26.6667	WHITE	POLE	MSI-H	1	2
228	TCGA-D1-A15Z	1.906	1	1.906	0	3115.72	Endometrioid	Stage I	Grade 2	DECEASED	NoDisease	No	0	48.8281	WHITE	CN low	MSI-L	2	2
229	TCGA-D1-A161	29.31	0	29.31	0	3238.49	Endometrioid	Stage I	Grade 1	LIVING	NoDisease	No	0	28.0843	WHITE	CN low	MSS	2	2
230	TCGA-D1-A162	37.62	0	37.62	0	2628.81	Endometrioid	Stage I	Grade 1	LIVING	NoDisease	No	0	34.6021	WHITE	Notassigned	MSS	NA	2
231	TCGA-D1-A163	32.56	0	7.327	1	4204.27	Endometrioid	Stage III	Grade 2	LIVING	NoDisease	Yes	0	38.1639	WHITE	MSI	MSI-H	1	2
232	TCGA-D1-A165	0.6571	0	0.6571	0	3930.57	Endometrioid	Stage I	Grade 1	LIVING	NoDisease	No	0	26.556	WHITE	CN low	MSS	2	2
233	TCGA-D1-A169	37.29	0	17.05	1	1877.41	Endometrioid	Stage IV	Grade 2	LIVING	WithDisease	Yes	0	35.2941	WHITE	CN high	MSS	4	3
234	TCGA-D1-A16F	2.628	0	2.628	0	2356.73	Endometrioid	Stage I	Grade 2	LIVING	NoDisease	No	0	36.5126	WHITE	Notassigned	MSI-H	NA	3
235	TCGA-D1-A16J	29.87	0	29.87	0	1109.8	Endometrioid	Stage II	Grade 2	LIVING	NoDisease	No	0	42.9383	WHITE	CN low	MSS	2	3
236	TCGA-D1-A16N	31.05	0	31.05	0	3300.29	Endometrioid	Stage III	Grade 3	LIVING	NoDisease	No	0	37.0447	WHITE	MSI	MSI-H	4	1
237	TCGA-D1-A16R	0.69	0	0.69	0	2165.07	Endometrioid	Stage I	Grade 1	LIVING	NoDisease	No	0	41.5332	WHITE	Notassigned	MSS	NA	3
238	TCGA-D1-A16V	3.943	1			2155.94	Endometrioid	Stage III	Grade 3	DECEASED	Unknown	Unknown	1	35.083	WHITE	Notassigned	MSS	4	2
239	TCGA-D1-A16Y	17.48	0	17.48	0	3981.43	Endometrioid	Stage I	Grade 1	LIVING	NoDisease	No	0	35.7495	WHITE	POLE	MSI-L	1	3
240	TCGA-D1-A174	19.52	0	19.52	0	2844.91	Endometrioid	Stage I	Grade 3	LIVING	NoDisease	No	0	26.3702	WHITE	MSI	MSI-H	1	3
241	TCGA-D1-A175	6.637	0	6.637	0	3393.73	Endometrioid	Stage I	Grade 3	LIVING	NoDisease	No	0	24.6904	WHITE	Notassigned	MSI-H	1	2
242	TCGA-D1-A177	18	0	11.4	1	4015.93	Endometrioid	Stage I	Grade 2	LIVING	NoDisease	Yes	0	22.9398	WHITE	MSI	MSI-H	2	2
243	TCGA-D1-A17B	6.965	0	6.965	0	1378.35	Endometrioid	Stage I	Grade 2	LIVING	NoDisease	No	0	41.9143	WHITE	MSI	MSI-H	2	3
244	TCGA-D1-A17D	30.42	0	30.42	0	3302.33	Endometrioid	Stage I	Grade 3	LIVING	NoDisease	No	0	28.3039	WHITE	MSI	MSI-H	1	3
245	TCGA-D1-A17F	1.281	0	1.281	0	2358.21	Endometrioid	Stage I	Grade 2	LIVING	NoDisease	No	0	31.6456	WHITE	MSI	MSI-H	1	3
246	TCGA-D1-A17K	28.06	0	26.78	1	10739.4	Endometrioid	Stage I	Grade 2	LIVING	NoDisease	Yes	0	37.4214	WHITE	CN high	MSS	4	1
247	TCGA-D1-A17M	10.22	0	10.22	0	3101.78	Endometrioid	Stage II	Grade 1	LIVING	NoDisease	No	0	53.4457	WHITE	MSI	MSI-H	2	2
248	TCGA-D1-A17N	1.511	0	1.511	0	2207.96	Endometrioid	Stage I	Grade 2	LIVING	NoDisease	No	0	48.6282	Unknown	CN low	MSS	2	3
249	TCGA-D1-A17S	24.28	0	24.28	0	801.55	Endometrioid	Stage I	Grade 1	LIVING	NoDisease	No	0	42.5781	WHITE	CN low	MSS	1	3
250	TCGA-D1-A17U	22.9	0	22.9	0	2680.41	Endometrioid	Stage III	Grade 2	LIVING	NoDisease	No	0	30.8248	WHITE	MSI	MSI-H	2	2
251	TCGA-D1-A1NS	1.413	0	1.413	0	2529.35	Endometrioid	Stage I	Grade 1	LIVING	NoDisease	No	0	39.7677	WHITE	Notassigned	MSI-H	1	NA
252	TCGA-D1-A1NY	16.85	0	16.85	0	4827.81	Endometrioid	Stage I	Grade 3	LIVING	NoDisease	No	0	34.3679	WHITE	Notassigned	MSI-H	2	1
253	TCGA-D1-A1NZ	18	0	18	0	2700.92	Endometrioid	Stage I	Grade 1	LIVING	NoDisease	No	0	35.5999	WHITE	Notassigned	MSI-H	3	NA
254	TCGA-D1-A1O0	2.07	0	2.07	0	5435.17	Endometrioid	Stage I	Grade 3	LIVING	NoDisease	No	0	47.4664	WHITE	Notassigned	MSS	4	1
255	TCGA-D1-A1O5	15.05	0	15.05	0	1842.42	Endometrioid	Stage I	Grade 1	LIVING	NoDisease	No	0	30.863	WHITE	Notassigned	MSS	1	NA
256	TCGA-D1-A1O7	1.051	0	1.051	0	3459.36	Endometrioid	Stage I	Grade 1	LIVING	NoDisease	No	0	43.8276	WHITE	Notassigned	MSI-H	1	NA
257	TCGA-D1-A1O8	5.651	0	5.651	0	21247.6	Endometrioid	Stage III	Grade 3	LIVING	NoDisease	No	0	31.2213	WHITE	Notassigned	MSS	1	1
258	TCGA-D1-A2G5	41.4	0		1	3333.05	Endometrioid	Stage I	Grade 3	LIVING	WithDisease	Yes	0	47.7797	WHITE	Notassigned	MSI-H	3	NA
259	TCGA-D1-A2G6	8.477	1		1	4800.31	Endometrioid	Stage III	Grade 3	DECEASED	WithDisease	Yes	0	28.3447	WHITE	Notassigned	MSI-H	3	3
260	TCGA-DI-A0WH	16.26	0			3861.46	Endometrioid	Stage I	Grade 3	LIVING	Unknown	Unknown	0	35.7513	WHITE	MSI	MSI-H	3	3
261	TCGA-DI-A1BY	36.6	0			1174.34	Endometrioid	Stage II	Grade 2	LIVING	Unknown	Unknown	0	52.0291	WHITE	Notassigned	MSS	1	3
262	TCGA-DI-A1NO	9.364	1		1	5293.5	Endometrioid	Stage III	Grade 3	DECEASED	WithDisease	Yes	0	44.2735	BLACK OR AFRICAN AMERICAN	Notassigned	MSS	4	1
263	TCGA-E6-A1LX	23.36	0	23.36	0	2377.02	Endometrioid	Stage I	Grade 3	LIVING	NoDisease	No	0	Unknown	WHITE	Notassigned	MSS	1	2
264	TCGA-E6-A1M0	17.02	0	17.02	0	8981.85	Endometrioid	Stage III	Grade 3	LIVING	NoDisease	No	0	37.6536	WHITE	Notassigned	MSS	2	1
265	TCGA-EC-A1NJ	8.575	0	8.575	0	2368.02	Endometrioid	Stage II	Grade 2	LIVING	NoDisease	No	0	26.4855	WHITE	Notassigned	MSI-H	2	NA
266	TCGA-EC-A1QX	7.327	0	7.162	1	2737.51	Endometrioid	Stage I	Grade 3	LIVING	NoDisease	Yes	0	34.7209	WHITE	Notassigned	MSI-H	2	1
267	TCGA-EC-A24G	1.511	0			4374.9	Endometrioid	Stage II	Grade 3	LIVING	Unknown	Unknown	0	42.458	WHITE	Notassigned	MSI-H	2	2
268	TCGA-EY-A1G7	6.21	1	3.121	1	6982.44	Endometrioid	Stage II	Grade 2	DECEASED	WithDisease	Yes	0	37.2791	WHITE	Notassigned	MSS	3	1
269	TCGA-EY-A1G8	14.95	1	14.95	0	5423.39	Endometrioid	Stage I	Grade 3	DECEASED	NoDisease	No	0	19.1406	WHITE	Notassigned	MSS	2	1
270	TCGA-EY-A1GC	4.534	0	4.534	0	9165.39	Endometrioid	Stage I	Grade 3	LIVING	NoDisease	No	0	34.4222	WHITE	Notassigned	MSS	4	1
271	TCGA-EY-A1GD	8.148	0	8.148	0	1475.42	Endometrioid	Stage I	Grade 1	LIVING	NoDisease	No	0	32.05	BLACK OR AFRICAN AMERICAN	Notassigned	MSS	3	2
272	TCGA-EY-A1GE	24.35	0	24.35	0	1276.01	Endometrioid	Stage I	Grade 1	LIVING	NoDisease	No	0	37.8329	WHITE	Notassigned	MSS	1	2
273	TCGA-EY-A1GF	27.14	0	27.14	0	2053.86	Endometrioid	Stage I	Grade 2	LIVING	NoDisease	No	0	26.079	BLACK OR AFRICAN AMERICAN	Notassigned	MSI-H	2	NA
274	TCGA-EY-A1GH	23.29	0	23.29	0	6005.11	Endometrioid	Stage I	Grade 2	LIVING	NoDisease	No	0	40.4844	WHITE	Notassigned	MSS	2	NA
275	TCGA-EY-A1GI	23.29	0	23.29	0	4348.01	Endometrioid	Stage I	Grade 2	LIVING	NoDisease	No	0	25.3444	WHITE	Notassigned	MSS	1	NA
276	TCGA-EY-A1GK	22.77	0	22.77	0	3130.43	Endometrioid	Stage I	Grade 3	LIVING	NoDisease	No	0	41.0156	WHITE	Notassigned	MSI-H	2	2
277	TCGA-EY-A1GQ	17.87	0	10.97	1	2239.42	Endometrioid	Stage I	Grade 3	LIVING	WithDisease	Yes	0	29.7521	WHITE	Notassigned	MSI-H	3	2
278	TCGA-EY-A1GR	17.61	0	17.61	0	4658.39	Endometrioid	Stage I	Grade 3	LIVING	NoDisease	No	0	34.1598	BLACK OR AFRICAN AMERICAN	Notassigned	MSS	4	1
279	TCGA-EY-A1GT	16.1	0	16.1	0	2892.4	Endometrioid	Stage III	Grade 1	LIVING	NoDisease	No	0	24.8016	WHITE	Notassigned	MSS	3	3
280	TCGA-EY-A1GU	12.42	0	12.42	0	1750.94	Endometrioid	Stage I	Grade 2	LIVING	NoDisease	No	0	35.1562	BLACK OR AFRICAN AMERICAN	Notassigned	MSI-H	3	2
281	TCGA-EY-A1GW	11.07	1	6.242	1	1782.06	Endometrioid	Stage IV	Grade 3	DECEASED	WithDisease	Yes	0	36.4848	WHITE	Notassigned	MSS	4	2
282	TCGA-EY-A1H0	19.32	0	14.72	1	3577.41	Endometrioid	Stage III	Grade 2	LIVING	WithDisease	Yes	0	33.8741	BLACK OR AFRICAN AMERICAN	Notassigned	MSI-H	2	2
283	TCGA-EY-A214	14.39	0	14.39	0	1623.55	Endometrioid	Stage III	Grade 3	LIVING	NoDisease	No	0	34.5271	WHITE	Notassigned	MSS	4	NA
284	TCGA-EY-A215	18.86	0	18.86	0	3902.5	Endometrioid	Stage I	Grade 3	LIVING	NoDisease	No	0	17.3611	WHITE	Notassigned	MSI-H	2	NA
285	TCGA-FI-A2CX	39.98	0	39.98	0	2420.11	Endometrioid	Stage I	Grade 3	LIVING	NoDisease	No	0	21.6441	WHITE	Notassigned	MSS	2	1
286	TCGA-FI-A2D0	33.97	0	33.97	0	1395.89	Endometrioid	Stage I	Grade 3	LIVING	NoDisease	No	0	54.0779	WHITE	Notassigned	MSI-H	1	1
287	TCGA-FI-A2D4	7.951	1		1	6239.3	Endometrioid	Stage III	Grade 3	DECEASED	WithDisease	Yes	0	42.1544	WHITE	Notassigned	MSI-H	2	1
288	TCGA-FI-A2D5	14	1		1	2965.21	Endometrioid	Stage IV	Grade 3	DECEASED	WithDisease	Yes	0	35.9375	WHITE	Notassigned	MSS	1	1
289	TCGA-FI-A2D6	8.969	0	8.969	0	4370.82	Endometrioid	Stage I	Grade 3	LIVING	NoDisease	No	0	34.8944	WHITE	Notassigned	MSI-H	2	1
290	TCGA-FI-A2F4	28.91	0	28.91	0	2656	Endometrioid	Stage I	Grade 3	LIVING	NoDisease	No	0	27.1809	BLACK OR AFRICAN AMERICAN	Notassigned	MSI-H	3	2
291	TCGA-FI-A2F9	25.99	0	25.99	0	9586.87	Endometrioid	Stage I	Grade 3	LIVING	NoDisease	No	0	32.3265	WHITE	Notassigned	MSS	4	1
292	TCGA-BK-A0CA	12.19	0	12.19	0	4207.78	Mixed	Stage III	Grade 3	LIVING	NoDisease	No	0	Unknown	WHITE	CN low	MSS	1	2
293	TCGA-A5-A1OF	7.918	0	7.918	0	2449.32	Mixed	Stage I	Grade 3	LIVING	NoDisease	No	0	29.1363	Unknown	Notassigned	MSI-H	1	1
294	TCGA-AP-A0LH	36.34	1	9.889	1	4425.56	Mixed	Stage I	Grade 3	DECEASED	WithDisease	Yes	0	30.8596	WHITE	CN high	MSS	4	2
295	TCGA-AX-A1CR	11.07	0	11.07	0	2739.58	Mixed	Stage II	Grade 3	LIVING	NoDisease	No	0	35.629	WHITE	Notassigned	MSS	4	1
296	TCGA-D1-A0ZZ	22.51	0	22.51	0	2247.14	Mixed	Stage I	Grade 3	LIVING	NoDisease	No	0	21.5045	WHITE	CN high	MSS	4	1
297	TCGA-D1-A1NW	0.7228	0	0.7228	0	2256.71	Mixed	Stage IV	Grade 3	LIVING	NoDisease	No	0	38.2812	WHITE	Notassigned	MSS	4	1
298	TCGA-EY-A1GM	6.867	0	6.867	0	3546.86	Mixed	Stage III	Grade 3	LIVING	NoDisease	No	0	28.8044	BLACK OR AFRICAN AMERICAN	Notassigned	MSS	4	1
299	TCGA-EY-A1GV	15.8	0	15.8	0	977.099	Mixed	Stage III	Grade 3	LIVING	NoDisease	No	0	29.0174	WHITE	Notassigned	MSS	2	3
300	TCGA-FI-A2CY	34.96	0	34.96	0	6932.17	Mixed	Stage I	Grade 3	LIVING	NoDisease	No	0	47.5624	BLACK OR AFRICAN AMERICAN	Notassigned	MSS	4	1
301	TCGA-FI-A2D2	35.98	0	35.98	0	3432.96	Mixed	Stage I	Grade 3	LIVING	NoDisease	No	0	58.8152	WHITE	CN high	MSS	4	1
302	TCGA-AX-A2HF	16.07	0	16.07	0	6330.04	Serous	Stage I	Grade 3	LIVING	NoDisease	No	0	28.3987	WHITE	CN high	MSS	4	1
303	TCGA-BG-A0YV	12.55	0	12.55	0	4076.37	Serous	Stage III	Grade 3	LIVING	NoDisease	No	0	22.4766	WHITE	CN high	MSS	4	1
304	TCGA-D1-A15X	29.87	0	29.87	0	1757.46	Serous	Stage I	Grade 3	LIVING	NoDisease	No	0	25.2092	WHITE	CN low	MSI-L	1	1
305	TCGA-A5-A0R6	19.94	0	19.94	0	10376.1	Serous	Stage III	Grade 3	LIVING	NoDisease	No	0	27.5873	Unknown	CN high	MSS	4	1
306	TCGA-A5-A0G1	106.8	1	106.8	0	1452.26	Serous	Stage I	Grade 3	DECEASED	NoDisease	No	0	20.9042	WHITE	Notassigned	MSI-H	1	3
307	TCGA-A5-A0G2					7141.21	Serous	Stage III	Grade 3	Unknown	Unknown	Unknown	0	25.9695	ASIAN	Notassigned	MSI-L	4	1
308	TCGA-A5-A0G3	46.92	0	26.12	1	6755.71	Serous	Stage III	Grade 3	LIVING	WithDisease	Yes	0	23.5078	BLACK OR AFRICAN AMERICAN	Notassigned	MSS	NA	1
309	TCGA-A5-A0G5	36.99	0	36.99	0	2413.79	Serous	Stage I	Grade 3	LIVING	NoDisease	No	0	18.75	BLACK OR AFRICAN AMERICAN	CN high	MSI-L	4	1
310	TCGA-A5-A1OG	11.43	0	11.07	1	4008.77	Serous	Stage III	Grade 3	LIVING	WithDisease	Yes	0	25.6369	ASIAN	Notassigned	MSS	4	1
311	TCGA-AJ-A23M	1.019	0			11118.7	Serous	Stage II	Grade 3	LIVING	Unknown	Unknown	0	61.0284	WHITE	CN high	MSS	4	1
312	TCGA-AP-A052	21.98	1	12.91	1	4494.68	Serous	Stage IV	Grade 3	DECEASED	WithDisease	Yes	0	46.281	BLACK OR AFRICAN AMERICAN	CN high	MSS	4	1
313	TCGA-AP-A05A	63.84	1	63.84	0	5138.42	Serous	Stage II	Grade 3	DECEASED	NoDisease	No	0	Unknown	WHITE	CN high	MSS	4	1
314	TCGA-AP-A05D	57.76	0	57.76	0	5271.01	Serous	Stage III	Grade 3	LIVING	NoDisease	No	0	37.8072	WHITE	CN high	MSS	4	1
315	TCGA-AP-A05H	45.5	0	45.5	0	4733.94	Serous	Stage I	Grade 3	LIVING	NoDisease	No	0	38.0196	WHITE	CN high	MSS	4	1
316	TCGA-AP-A05J	36.86	0	36.86	0	4199.71	Serous	Stage II	Grade 3	LIVING	NoDisease	No	0	27.9904	WHITE	CN high	MSS	4	1
317	TCGA-AP-A0L8	48.76	1	47.71	1	17836.2	Serous	Stage III	Grade 3	DECEASED	WithDisease	Yes	0	Unknown	BLACK OR AFRICAN AMERICAN	CN high	MSS	4	1
318	TCGA-AP-A0L9	125.3	0	125.3	0	7229.99	Serous	Stage I	Grade 3	LIVING	NoDisease	No	0	25.9695	WHITE	CN high	MSS	4	1
319	TCGA-AP-A0LI	97.64	0	97.64	0	3770.25	Serous	Stage III	Grade 3	LIVING	NoDisease	No	0	33.1777	BLACK OR AFRICAN AMERICAN	CN high	MSS	4	1
320	TCGA-AP-A1DQ	46.75	1	29.7	1	3897.07	Serous	Stage III	Grade 3	DECEASED	WithDisease	Yes	0	22.5827	WHITE	CN high	MSS	4	1
321	TCGA-AX-A0IU	28.52	0	28.52	0	8356.92	Serous	Stage III	Grade 3	LIVING	NoDisease	No	0	30.4438	BLACK OR AFRICAN AMERICAN	CN high	MSS	4	1
322	TCGA-AX-A0IW	37.72	0	37.72	0	6057.38	Serous	Stage III	Grade 3	LIVING	NoDisease	No	0	22.9591	WHITE	CN high	MSI-L	4	1
323	TCGA-AX-A1C7	16.92	0	12.81	1	8934.94	Serous	Stage I	Grade 3	LIVING	Unknown	Yes	0	25.9695	WHITE	CN high	MSS	4	1
324	TCGA-AX-A1C8	13.54	0			5175.07	Serous	Stage III	Grade 3	LIVING	Unknown	Unknown	0	27.1203	WHITE	CN high	MSS	4	1
325	TCGA-AX-A1CA	20.27	0	20.27	0	3446.59	Serous	Stage I	Grade 3	LIVING	NoDisease	No	0	31.2386	BLACK OR AFRICAN AMERICAN	Notassigned	Indeterminant	4	1
326	TCGA-AX-A1CC	12.42	0	12.42	0	2265.51	Serous	Stage I	Grade 3	LIVING	NoDisease	No	0	40.6805	WHITE	Notassigned	MSI-L	1	1
327	TCGA-AX-A1CP	36.37	0	23.72	1	2995.48	Serous	Stage I	Grade 3	LIVING	Unknown	Yes	0	22.6003	WHITE	CN high	MSS	4	1
328	TCGA-AX-A2H5	71.2	0			6873.96	Serous	Stage III	Grade 3	LIVING	Unknown	Unknown	0	33.5635	BLACK OR AFRICAN AMERICAN	CN high	MSS	4	1
329	TCGA-B5-A0K8	17.81	0	17.81	0	8606.56	Serous	Stage I	Grade 3	LIVING	NoDisease	No	0	23.8281	WHITE	CN high	MSS	4	1
330	TCGA-B5-A1MU	50.83	1	44.85	1	5509.31	Serous	Stage IV	Grade 3	DECEASED	Unknown	Yes	0	20.3619	WHITE	CN high	MSS	4	1
331	TCGA-B5-A1MY	11.86	1	10.94	1	6642.31	Serous	Stage III	Grade 3	DECEASED	WithDisease	Yes	0	31.4318	BLACK OR AFRICAN AMERICAN	CN high	MSS	4	1
332	TCGA-B5-A1N2	12.78	0			5786.58	Serous	Stage III	Grade 3	LIVING	Unknown	Unknown	0	40.3912	BLACK OR AFRICAN AMERICAN	Notassigned	MSS	4	1
333	TCGA-BG-A0M6	22.05	1	22.05	0	4096.21	Serous	Stage III	Grade 3	DECEASED	NoDisease	No	0	23.8054	WHITE	CN high	MSS	4	1
334	TCGA-BK-A0CC	10.22	0	10.22	0	21916	Serous	Stage III	Grade 3	LIVING	NoDisease	No	0	31.1634	BLACK OR AFRICAN AMERICAN	CN high	MSS	4	1
335	TCGA-BK-A26L	11.93	0	11.93	0	8442.92	Serous	Stage III	Grade 3	LIVING	NoDisease	No	0	32.4619	WHITE	Notassigned	MSS	4	1
336	TCGA-D1-A0ZP	29.93	0	20.67	1	13542.2	Serous	Stage IV	Grade 3	LIVING	NoDisease	Yes	0	22.3757	WHITE	CN high	MSI-L	4	1
337	TCGA-D1-A15V	39.46	0	39.46	0	6171.39	Serous	Stage I	Grade 3	LIVING	NoDisease	No	0	26.9531	WHITE	CN high	MSS	4	1
338	TCGA-D1-A16G	27.4	1	21.09	1	4324.93	Serous	Stage IV	Grade 3	DECEASED	WithDisease	Yes	0	25.0593	WHITE	CN high	MSS	4	1
339	TCGA-D1-A16I	11.47	1	11.47	0	5428.98	Serous	Stage I	Grade 3	DECEASED	NoDisease	No	0	31.6158	WHITE	CN high	MSS	4	1
340	TCGA-D1-A16S	18.66	0	18.66	0	6998.49	Serous	Stage III	Grade 3	LIVING	NoDisease	No	0	22.4813	WHITE	CN high	MSS	4	3
341	TCGA-D1-A179	14.72	1	14.03	1	6561.63	Serous	Stage III	Grade 3	DECEASED	WithDisease	Yes	0	36.1988	WHITE	Notassigned	MSS	4	1
342	TCGA-D1-A1NU	13.21	0	13.21	0	8859.37	Serous	Stage I	Grade 3	LIVING	NoDisease	No	0	40.7877	WHITE	CN high	MSS	4	1
343	TCGA-D1-A1NX	18.23	0	15.64	1	6142.69	Serous	Stage III	Grade 3	LIVING	WithDisease	Yes	0	34.4132	WHITE	CN high	MSS	4	1
344	TCGA-DI-A1NN	35.35	0	33.58	1	7181.88	Serous	Stage III	Grade 3	LIVING	Unknown	Yes	0	23.7228	WHITE	CN high	MSS	4	1
345	TCGA-E6-A1LZ	48.33	0	48.33	0	7472.42	Serous	Stage I	Grade 3	LIVING	NoDisease	No	0	Unknown	BLACK OR AFRICAN AMERICAN	CN high	MSS	4	1
346	TCGA-EO-A1Y5	10.91	0	10.91	0	4864.81	Serous	Stage III	Grade 3	LIVING	NoDisease	No	0	30.4772	Unknown	CN high	MSS	4	1
347	TCGA-EO-A1Y8	10.78	0	10.78	0	4788.09	Serous	Stage I	Grade 3	LIVING	NoDisease	No	0	27.2096	Unknown	CN high	MSS	4	1
348	TCGA-EY-A1GS	15.08	0		1	2954.3	Serous	Stage IV	Grade 3	LIVING	WithDisease	Yes	0	23.9188	BLACK OR AFRICAN AMERICAN	CN high	MSS	4	1
349	TCGA-EY-A212	9.955	1		1	9332.4	Serous	Stage III	Grade 3	DECEASED	WithDisease	Yes	0	32.0399	WHITE	CN high	MSS	4	1
350	TCGA-FI-A2EU	84.01	0	84.01	0	4996.55	Serous	Stage I	Grade 3	LIVING	NoDisease	No	0	32.9507	Unknown	Notassigned	MSS	4	1
351	TCGA-FI-A2EW	58.97	0		1	1924.56	Serous	Stage II	Grade 3	LIVING	WithDisease	Yes	0	32.4219	BLACK OR AFRICAN AMERICAN	CN high	Indeterminant	4	1
352	TCGA-FI-A2EX	9.068	0		1	1898.76	Serous	Stage III	Grade 3	LIVING	WithDisease	Yes	0	37.5274	WHITE	CN high	MSS	4	1
353	TCGA-FI-A2F8	25	0	25	0	4786.38	Serous	Stage II	Grade 3	LIVING	NoDisease	No	0	33.0783	WHITE	CN high	MSS	4	1

## Sheet: LCM188
Row Number	Sample Code	Histology	Stage	Grade	Race	ODC1 (200790_at) signal
1	M7084	Endometrioid	IA	1	c	12628.1
2	M7109	Endometrioid	IA	1	c	7376.19
3	M7129	Endometrioid	IA	3	c	7924.29
4	M7134	Endometrioid	IA	3	c	11621.5
5	M7169	Endometrioid	IA	3	c	8689.98
6	M7209	Endometrioid	IA	2	c	2821.5
7	M7224	Endometrioid	IA	2	aa	3063.61
8	M7244	Endometrioid	IA	2	c	14514.8
9	M7269	Endometrioid	IA	2	aa	25866.9
10	M7279	Endometrioid	IA	1	c	11984.8
11	M7289	Endometrioid	IA	2	c	5061.4
12	M7309	Endometrioid	IA	1	aa	2697.1
13	M6097	Endometrioid	IA	2	c	25841.4
14	M8036	Endometrioid	IA	2	aa	9732.85
15	M8051	Endometrioid	IA	1	c	11156.9
16	M8099	Endometrioid	IA	1	c	681.9
17	M8102	Endometrioid	IA	2	aa	14768.6
18	M8114	Endometrioid	IA	2		7535.61
19	M8126	Endometrioid	IA	1	aa	13307.4
20	M8132	Endometrioid	IA	1	c	6542.78
21	M8141	Endometrioid	IA	1	c	12430.5
22	M8159	Endometrioid	IA	3		17773.3
23	M8171	Endometrioid	IA	1	c	4939.52
24	M8189	Endometrioid	IA	2	c	9288.81
25	M9064	Endometrioid	IB	3	aa	11049.5
26	M6150	Endometrioid	IB	1	c	1331.84
27	M9048	Endometrioid	IB	2	c	4901.48
28	M8185	Endometrioid	IB	1	c	1970.54
29	M6213	Endometrioid	IB	2	c	12240.5
30	M8136	Endometrioid	IB	2	c	8535.94
31	M8211	Endometrioid	IB	1	aa	3415.88
32	M8218	Endometrioid	IB	1	c	4693.28
33	M6204	Endometrioid	IB	3	c	4439.28
34	M8214	Endometrioid	IB	2	aa	1794.88
35	M7024	Endometrioid	IB	2	c	9456.53
36	M7029	Endometrioid	IB	1	c	4717.2
37	M7034	Endometrioid	IB	2	c	9449.83
38	M7039	Endometrioid	IB	2	c	8266.7
39	M7049	Endometrioid	IB	2	c	7300.6
40	M7054	Endometrioid	IB	1	c	19434.3
41	M7154	Endometrioid	IB	1	c	2087.43
43	M7184	Endometrioid	IB	2	c	2358.4
44	M7189	Endometrioid	IB	1		6320.85
45	M7199	Endometrioid	IB	1	c	7120.81
46	M7204	Endometrioid	IB	2	c	9756.92
47	M7249	Endometrioid	IB	3	c	10585.2
48	M7259	Endometrioid	IB	2	c	9279.31
49	M7264	Endometrioid	IB	3	c	21355.8
50	M7294	Endometrioid	IB	1	c	4935.22
51	M7299	Endometrioid	IB	2	aa	9219.52
52	M7299	Endometrioid	IB	2	aa	6265.73
53	M8000	Endometrioid	IB	2		2218.45
54	M8012	Endometrioid	IB	3		8324.72
55	M8018	Endometrioid	IB	3		14915.6
56	3460	Endometrioid	IB	2		7447.19
57	M8045	Endometrioid	IB	1	c	8419.85
58	M8048	Endometrioid	IB	1		1614.8
59	M8054	Endometrioid	IB	1	c	2708.55
60	M8060	Endometrioid	IB	1	c	2105.03
61	M8066	Endometrioid	IB	2	c	5782.1
62	M8069	Endometrioid	IB	2	c	3794.47
63	M8075	Endometrioid	IB	1	c	6896.18
64	M8087	Endometrioid	IB	2	c	8569.84
65	M8090	Endometrioid	IB	1	c	2166.34
66	M8093	Endometrioid	IB	1	c	3222.72
67	M8096	Endometrioid	IB	1	c	5324.87
68	M8105	Endometrioid	IB	2	c	2091.45
69	M8108	Endometrioid	IB	1	h	3110.9
70	M8111	Endometrioid	IB	1	c	3720.15
71	M8117	Endometrioid	IB	3	c	12729.2
72	M8138	Endometrioid	IB	2		4685.95
73	M8144	Endometrioid	IB	2		10194.1
74	M6000	Endometrioid	IB	3		12219.8
75	M8162	Endometrioid	IB	1		4879.92
76	M8165	Endometrioid	IB	2		10905.4
77	M8168	Endometrioid	IB	2	c	8528.91
78	M8180	Endometrioid	IB	1		9765.89
79	M8186	Endometrioid	IB	3	aa	11666.2
80	M8198	Endometrioid	IB	2		1886.96
81	M8204	Endometrioid	IB	1		7652.9
82	M8207	Endometrioid	IB	1		10820.2
83	M8213	Endometrioid	IB	1		9426.59
84	M8216	Endometrioid	IB	1		11573.1
85	M8222	Endometrioid	IB	3		12551.2
86	M8225	Endometrioid	IB	1		10508.7
87	M9000	Endometrioid	IC	3	c	1377.23
88	M8143	Endometrioid	IC	2	c	11066.5
89	M6199	Endometrioid	IC	3	aa	12222.9
90	M8157	Endometrioid	IC	3	c	6989.67
91	M6220	Endometrioid	IC	2	c	5618.18
92	M6192	Endometrioid	IC	2	c	6833.32
93	M8150	Endometrioid	IC	2	c	6161.13
94	M8206	Endometrioid	IC	2	aa	11617.3
95	M8197	Endometrioid	IC	2	c	12649.8
96	M8194	Endometrioid	IC	1	c	6042.97
97	M7059	Endometrioid	IC	1	c	6554.75
98	M7079	Endometrioid	IC	2	c	4706.13
99	M7094	Endometrioid	IC	2	c	1958.51
100	M7114	Endometrioid	IC	3	c	12273.9
101	M7124	Endometrioid	IC	2	aa	8117.28
102	M7174	Endometrioid	IC	2	aa	8148.81
103	M7214	Endometrioid	IC	2	c	5665.51
104	M7234	Endometrioid	IC	3	c	4315.72
105	M7284	Endometrioid	IC	3	c	19548.5
106	M8033	Endometrioid	IC	3	c	9733.69
107	M8039	Endometrioid	IC	3	c	10215.6
108	M8042	Endometrioid	IC	2	c	1836.15
109	M8078	Endometrioid	IC	1	c	8868.01
110	M8084	Endometrioid	IC	1		2956.95
111	M8120	Endometrioid	IC	2	c	16187
112	M8123	Endometrioid	IC	2	aa	1212.43
113	M8129	Endometrioid	IC	1	c	14033.5
114	M8135	Endometrioid	IC	3		24742.4
115	M8147	Endometrioid	IC	3		10429.3
116	M8153	Endometrioid	IC	2	aa	7147.19
117	M8156	Endometrioid	IC	2	Am indian	6451.77
118	M8177	Endometrioid	IC	2	c	14831
119	M8192	Endometrioid	IC	2		6335.61
120	M8195	Endometrioid	IC	2		6134.72
121	M8201	Endometrioid	IC	2		13306.8
122	M8210	Endometrioid	IC	2		6685.7
123	M6222	Endometrioid	IIIC	3	aa	5411.95
124	M8190	Endometrioid	IIIC	3	c	12496.3
125	M8164	Endometrioid	IVB	2	aa	6595.1
126	M6218	Endometrioid	IIIC	3	aa	7231.99
127	M6002	Endometrioid	IIB	3	aa	12156
128	M6216	Endometrioid	IIB	3	c	1320.5
129	M7089	Endometrioid	IIIC	3	aa	25690.3
130	M7119	Endometrioid	IIIC	2	c	18323.8
131	M7139	Endometrioid	IIIC	2	aa	2488.43
132	M7179	Endometrioid	IIIC	2	c	8510.53
133	M7229	Endometrioid	IIIC	2	c	6256.16
134	M8063	Endometrioid	IVB	2	c	7531.35
135	M8081	Endometrioid	IVB	3	c	29617.3
136	M9016	Endometrioid	IIIA	2	aa	1946.6
137	LM-21	Endometrioid	IVB	3	aa	2597.86
138	LM-2585	Endometrioid	IIIC	3	aa	14205.7
139	LM-849	Endometrioid	IIIC	3	c	2888.07
140	LM-861	Endometrioid	IVB	3	c	4748.85
141	M8199	Serous	IIIC	3	aa	3141.02
142	M6201	Serous	IIIC	3	c	10804.2
143	M7044	Serous	IVB	3	aa	10609.5
144	M7069	Serous	IVB	3	c	10744.5
145	M7144	Serous	IVB	3	c	15225.9
146	M7194	Serous	IIIC	3	aa	15754.8
147	M7274	Serous	IIIC	3	aa	17865
148	M7304	Serous	IB	3	aa	3058
149	M8009	Serous	IB	3	c	6585.12
150	M8072	Serous	IVB	3	aa	4722.68
151	3604	Serous	IVB	3	c	8547.65
152	M8183	Serous	IVB	3	c	7681.31
153	M9032	Serous	IIIC	3	c	2440.05
154	G026	Serous	IB	3		18972
155	G029	Serous	IA	2		7251.38
156	G206	Serous	IB	3	c	10665.7
157	G425	Serous	IA	3		37049.4
158	G519	Serous	IA	3		9420.77
159	G609	Serous	IB	3		2204.66
160	G668	Serous	IA	2		2264.38
161	G710	Serous	IB	2		14687.4
162	G929	Serous	?	3		5575.28
163	LM-1149	Serous	IIIC	3	aa	27598.1
164	LM-123	Serous	IVB	3	aa	18907.6
165	LM-1523	Serous	IVB	3	c	25308.5
166	LM-2016	Serous	IVB	3	c	11831.2
167	LM-2154	Serous	IIIC	3	aa	13129.8
168	LM-2321	Serous	IIIA	3	c	9118.25
169	LM-2382	Serous	IVB	3	aa	10597.2
170	LM-2411	Serous	IIIC	3	c	22002.7
171	LM-2507	Serous	IIIA	3	aa	10296.6
172	LM-2571	Serous	IIIC	3	c	7538.06
173	LM-2653	Serous	IVB	3	c	17145.5
174	LM-865	Serous	IVB	3	aa	4602.05
175	LM-938	Serous	IVB	3	c	6363.74
176	LM-968	Serous	IIIC	3	c	6364.85
177	LM-992	Serous	IIIA	3	aa	9709.1
178	TP02-402	Normal epithelial				4191.65
179	TP02-478	Normal epithelial				6045.15
180	TP06-612	Normal epithelial				4041.25
181	TP06-708	Normal epithelial				5580.7
182	TP06-727-993	Normal epithelial				4451.02
183	TP06-855	Normal epithelial				3723.3
184	TP06-872-lcm	Normal epithelial				4041.51
185	TP06-963	Normal epithelial				1318.14
186	TP06-987	Normal epithelial				2288.37
187	TP06-998	Normal epithelial				3359.8
188	TP07-152	Normal epithelial				3137.21
189	TP07-726B	Normal epithelial				5429.51
